# Supplementary material for: Longitudinal soluble marker profiles reveal strong association between cytokine storms resulting from macrophage activation and disease severity in COVID-19 disease
Source: Sci Rep. 2024 Jun 5;14:12882. doi: 10.1038/s41598-024-63586-8 (PMC11153563; doi:10.1038/s41598-024-63586-8)
Supplement: Supplementary file 1 — Supplementary Information 1. [file 41598_2024_63586_MOESM1_ESM.xlsx]

## Sheet: Fig1A_descriptives
Fig1A Descriptives
Patient_id	Gender	Age	Overall score	Days since symptom onset	Severity score at time of inclusion	Maximum severity score
0P3sEOUW697z33V5+xnOf+S89Dhbz8+zxkaRUsHpyVffjNU2sM3ku+xMpxbbOj0G	Male	61	fatal	38	13	16
0RUnsZdCD8XaxBfqudPPZoCKreenw0H+KYc/JlcgSpT36cxqUpw1/cbrFl53njpy	Male	70	severe	13	13	13
116k3XP8fbpfbPj9xnGFT3qfBaG9irRQCQzpxlWpO2xQ0cSQ93jBbisexbtfT92u	Male	44	severe	11	9	14
1zAUH16zFlfVT83Qjg4A/u3/nc9dB4I87fXj91TDFN5YYg3OCBRKuCqn5/Gd1x97	Female	41	severe	10	11	11
2UsL+D2brFMxDHjFk0tAqpyNTuBh5Fdouo5rmEuP3ZpSyj6vOx9SmPTv5M6sDWRy	Female	88	fatal	9	5	11
3grTGn9pno6YnF5IspWS5UjHNJatwCB2NZlo86X9nnoByiksekTJUhFxmcGlZ8Yk	Male	82	fatal	8	12	12
3tO/6sD5UsbARIrVrKj5RbrRivp2NW1GMNC2qfhejfXVuL+/7p9z1EbM6rusOubE	Male	51	fatal	28	14	17
3XkauvfySxlwiiPtIi8CPcDFTbDoGdgHzeEwU5T5MBLm3+slG1Ihxlk7Y1zCsHz4	Male	49	fatal	14	12	17
45jKxNoUZoT1ZV8Om3/0wmR0gXM800jR6WssoTgTOKlQ6HGKruZBin6uADG7SdoK	Female	30	severe	13	11	14
4rv9PXLpImD2ivXPyTImbsaAuXugdWj1QAQOJmOkjkVrAyASpEJXYQbHACGoLsRk	Male	58	moderate	13	0	0
5ArETcbNx7Kjn1isNvs7qlXKMJvE2QQQ1/PkGhyT6Bymm1lhkT0K00FB9n8CCd+/	Male	61	severe	12	12	16
5fwX9abyvYC7AW9yBk0F3GctHKdwwxNNmvZ4YHpRJVh5oSjKr1TSH0+5czOd33Uc	Male	60	moderate	9	4	4
69sPaDH90zktrfoJbltgKYGuQljhAbnAPB3R9WjJ4nllimvBilMpoqtTqhwZFbbV	Male	65	fatal	12	14	16
a1xDrMnJR18O5rcYS5g2X/r2vy47t+30pK191JpZukdsDUEull03z+t4z+qKwmB8	Female	52	fatal	17	13	13
AedhK/6kaoe0K+uMg/RlF1bIH+6gJpoYltLrLZ3ORYOsheqEOGmS/tcoAXOz8lcR	Male	50	severe	19	16	16
aiZNA1oN+bagknI4yGj+YSWsmll4c3uYX1EFgZf2e3A0Cmtn84q792qzUJwPDD4d	Male	72	fatal	24	14	14
aqcsupk0gdOokwiNpws/tUdGttZGtkGBTaW22Li+cfbawpoJeIxGXiJRfwrYI3kE	Male	71	severe	10	11	13
b8e6QcokPUc+YiRTHkuDB+3si3EJ479934OZyjzLnM7Z1+1stvBZRg80yCxEc/9b	Male	78	moderate	5	5	5
BEEvWIGSg5SeQ1tdwDx58OnHtel6/vv0DGzFrW2o3bhnDwQw/nM+0L17ID5H3cl7	Male	75	fatal	15	11	15
biyQmiSKfWnADw40Ov4AloooPgxbCJK+m88wSicV9Qg0VBHlGX/SsbKJwmK6eYSq	Male	68	moderate	14	7	7
BK6B3zlawl+cOfNG8WbQm37bWryAWzy8RMaJd03diGVufZbj9bdtV4d+8EDBHRgh	Female	45	moderate	15	1	1
BKSy5mnDbLNbFmhNjlJ8e2Dh5bgm87DxZrbUFhDWS4uTECpCt+ew0gqpd4WXkHzT	Male	73	severe	35	12	12
bqSX+86Jc8ETR0A7549c/EgkvKbmLDnqPtRjLoLfiFG8FridDz44EO/fXGFXlSQ+	Male	63	severe	32	13	13
c1vOVA2T3AUyJk4d/yj7rQ+iNQVhdaHLQ5rq+rfdp65q+hXvns3GKp/GtJlIX916	Female	68	severe	33	9	16
CAjtlfyNtbST16Bp8cqamo6ue5ZijCMWAog3Fbqsnv27GAJ4/Z2IBcdagW/rEEoA	Male	67	severe	15	17	17
cp+w4Ha93Ev8+71UzUOzRvIzr4KmklROfnfWU97NVc2HQEqHLMByOIP98H7h7jEn	Male	66	moderate	16	4	4
Cxgt2Dp/rjNOqjCg6UlxHRVMTuJg/BPdCt2gfjCM9ibsgGLBTFRTdTt+U26f3K2N	Male	59	severe	36	13	13
cYWLDDQ6UtTYdydjsSfX92xZBGbalfaYzUqo2D6PPLjDYuO2WU7xswuwVtiLtaxp	Male	55	moderate	11	6	6
D97+0HT2u3hTafBzYNxLR7dWy+yCZypeMF/n9KdcVyMFd95imEBD2ZvgB8m7886T	Male	70	fatal	9	16	17
da9E7cB8hSaobEr/rxsdHW4qR3sWRD/V/SL/3I8k3oanSBWer6yO3zap2SILNur/	Male	71	severe	40	13	16
dlorzLr5LeqBKCSg5KcsSfSqn0yeMooHnHjWv9KSzohda/IhpjIua4cetlsFmdiZ	Male	63	fatal	16	12	17
DSgTLbdDg7kyEeGhdGjmqPHRZ68d0I8bNigTQej1HMqZBJyTWHSy3FdKTrvVG3KZ	Male	69	fatal	19	15	15
DY0duSCcrArY3V/UMoLHbVUuUXOzTkKogibg7cazlfCOsbTQYXsWy93vNHZY5fbW	Male	70	moderate	11	1	1
dzgasQMuPPWQCvzEfKqcw7HJujbfEFildzzfO9y9AqP9O4KUxN2IUo9APiuCQHY+	Male	48	moderate	13	0	0
ErR4JsnUj778LPqm3GIGSqglGeMPYP4EfEegzIf6cH9VRxlqAuu3FnJPsn2pUVGc	Female	63	severe	14	15	16
esJHqMN05KW8mNlM7+6N1w0k+x2EWcO0YRVDSV1rEVF8JgfPGv40/ml9yVbDemuu	Male	67	severe	14	11	11
ezFjeO/FpoRtq9UJHF7md1mCRJvayG3m3Aq4jzM8aWoIhoRFcCT5LdFDmEHYAOeN	Male	44	moderate	12	3	3
goTfIaNfNaBmrpa8jap5r9TRNgI9INwnUXYh46Kh5eBauFQjmeAuxgqUhO8+LyRr	Male	45	moderate	18	3	3
gU+/cD/YQ/aW5qoqoON5cSHuu1255i14NJEsVuvEW2g0xYCihpKofI5kbFkKYO8V	Female	74	severe	23	14	14
H3BtcjdwWsegREU4zRDTGS9UpbjEMgId3/I9kWwhtMQR8R4qK189LQEzknBcLNLg	Male	51	moderate	15	4	4
H9C8LHv68+FC8zU1+thPZtkCynLBfi8DcwCSQ6cASugLRddJcWqi7oPxFhupj/E7	Female	59	moderate	12	4	5
hBTqUoWYwbtNXVxYOse0abBW2qX/lwfgK2bLEv7ZIZocJZLalfnRF0sHdZ5nNMxz	Male	64	moderate	16	5	5
hTTNG9sD0Khb/ruLT0X9ZSQyepiPtf92Fzo82xwxjgjMzpjC5mkDQJfNnMf2DPQW	Female	84	fatal	8	10	15
HzX1oE6NXae86/muH/gocWxdNf+furhYSR5eX+uGGlHu3dahonSXGzjPUSqLojDF	Male	63	severe	13	13	15
IJRuI3J6UsTPPw6HlSo8VD58mFFaFjtcur6coWtrG/CA3OQJjrN0wgVm3tsoPqpz	Female	18	moderate	8	1	1
Iptj1rulpGbjXmWwRHo+hoxLu5tjGQLWEONacuNPHbVBCVHfvxYVZFD4LmrehUDL	Male	65	fatal	13	17	17
Iuocm9lp2jdqmR/WZOXbYg5ALZb2i08UyRl2W25V49tIo+fPlMByjq4LtNj+r0oH	Male	63	fatal	14	13	17
j7JP0ohOTAB6mWhsW018bmImQSUksJg6mN3GlcqT+qNzGhrnlSO59GWndk0/XLh1	Male	77	severe	9	13	13
jic1yfWpRuKUC0XNaXFhi5zrZhg0OxsItkXV37HnSgKHfDWd8zASlpnrwceUIqfy	Female	68	fatal	7	8	15
JoFtuhDIzpjrbm91wbSWswhS74YDMZ1UlKqoNGu/QnKRqgB0quLvt9JxOwtKOibj	Male	80	severe	5	14	14
JSkOoqD7Tk9JGUnlJ0T3SWOUW8K0IgC8IwtVO7yeox1th9iNrOqNVCbx7eCZv26j	Female	70	severe	11	12	16
L3nV66XpeE1+1/vEesuEJNc9gNqX3rUUVbowYulxvMpNVaOW0mRLlcRfQXCTftg3	Male	58	fatal	17	17	17
LcBchePVC/pFYtdwAbFLLzTe9lTem3MexuwEEkqWg0LWvGJnbN2SbAsyoZLMmUn4	Female	33	moderate	13	7	7
lnp/LnZrPC0LvKXSNRsGCBTyhNWCMN/NVdOdDUYWjQI5STiyvvv/9XBVXq6KUffw	Male	54	severe	18	14	15
lT9U1RuQEz7xPb7HHiiGPaGqB9EOkmTGj+VxEhn2n3s1lgQCsGUBBImFKkwF9Ydp	Male	75	moderate	10	1	1
LZfLtC7YMgGlIIzRLeFGhtwL1UDHb8YEA52ZxQcGyNKv/Z5q4IqKXO3jXrCXVkGh	Male	59	severe	23	12	12
MVaICW85mO+2zL5eaIs5cMlg7Fu5mWO4o1OG3W6KRZXjAQ+9Id9vJENQ9bq3ssqI	Male	76	severe	24	11	12
mZ0HraDRncHD+LHzW8xnk/9Hy8x/MsfpzoQ8LqYgAm4qv8FHTJLmXSnkwk8SFgPY	Male	62	fatal	12	15	16
MZ329TBpAgA4N0baG33+qU45D0gBNOBoILEuXlN26rAf0AhHgMnmZsBE2N0GIkLK	Male	79	severe	11	1	1
nuNQa10zlrEd1psR9EIxw5DlE6eLrGiTYrTOGdg3XRT6m95A+s5gP86gOSN2MsMP	Male	50	moderate	19	3	3
NvkjWi+nUSVE1LN02uxWy2OHtzCZ/1zsxo2l5G5/9o+vI7t/KJYM+spZPYcHAcT3	Female	43	moderate	11	2	2
nWxoNsRfoY/BqPBpnZL7Wbppu4iRX5uQqhNXocGxhfegNHHl5lYl6veLODAWqXcD	Male	60	severe	23	12	15
obC4TRkr444gqIKhpeXLR9tXWdPkHZKlPXxdah8g3wzHbIwxCUMXFWvVSNjBv0Ok	Female	71	fatal	37	10	15
OcP6UVB5ecJuoBH3GzTWqqMekJdRUttypFWyd8FQTIuGoR+fcQjgJK3n7yvnXT5L	Male	62	fatal	36	14	16
oQjiVyLp1py+DhLFzkSZa4jCePI7eqSjTTw/z/5b8eCmQkahoNXzwtiQ3b1UQ3oX	Male	58	severe	6	9	9
Q1menqbBhakX9NbLEyThUGEtBbSza3kjTD9xI28AT+S8YEYN675Np6eb6zzSombH	Male	54	severe	39	14	14
QMXt8nzc48I2aPr5+WAUxcLMXECbo1Nty209gPvIEeDHu/UDi/1Dv5DWjOknxt4i	Male	74	severe	26	13	14
QSgR+d7kqSp7ju124rH3pQKZ/6pxadlL/QNlhj4Tw/gmqoxcfq0I+A0IpTj9bqH/	Male	81	moderate	20	5	5
ReViPVvkECIbkbpkTMGtFxOa5InpQudP+iyFWiiQ5wFoaclIQVHWVSMfUSu36dFa	Male	67	severe	15	10	13
RMMl5UNiK+ZUrPXHCeQLUDBkpMw6PO1ls5utzjyglSycTd33cNkCplvj5F6XFwrr	Female	71	severe	14	14	14
rQZbgEwiyhwB1MF0bVvKezmRI2/f323DCc2pIDg9/tU5ayK5ZQBIUrcUvT+aNHnF	Male	58	severe	11	7	7
rv4pWm17DfZ6+31Tow6GaSDrjBEjzXfl8kVufWY1pWCywsZU0qnwVPEb2fcBceZi	Male	63	severe	17	10	10
S26hyvsG6oZ0NNmel795p0T6cbVCkW9HdT4WtNZVYlqL/tTlEnSZ5uW22MSvzURL	Male	71	severe	18	13	15
sQbKOVZELeUdjYT9UEVJizQZcvKlFlFZdxvbXv87aqPYS5sD32XHh8lZUXiCxRr8	Female	52	moderate	11	5	5
T/3JOSZCeNT2ldNv4MbyIjVUU3nThK65gnVaYiAIGBl+LGAShlGvci7mqP2AZHI3	Male	66	moderate	2	1	1
tHHZSsDE/hG7654TDaUcydR3DCRH8XeGqUEmCKC7RLr5jZRej1otmoFGugHV+xOH	Female	70	severe	10	11	11
tQHkWjofrQDaegMNa3MpesWnUH4ihHioCzsJR5X4hERhky3xcqjMcoVdoppG96eV	Male	65	severe	23	12	14
txQt0wvnWctx36dJOtEliolf7RJrpKvZnQMPEW/rLCFF32xte1JppBot7gFzvOwL	Male	77	moderate	3	3	7
UJpnppRVgSCyGtvpBBUU1dSEdBSzIxQuw5L2OBGQTXUrX0Rl/bDe9F6+i02IODGp	Male	59	fatal	28	17	17
V8A3zKtGfkhVebc6tGL55oWO7nbCgPEWRv8uUCURGTPEcOzPJcCcpIkyRDwNGWor	Male	61	severe	9	12	16
vKFA359m/Naurn9Qn/VYK74tRI15t6jlatxSecCbn8GbAH+BqKwSlpP93HAZtZUx	Male	52	severe	21	13	17
VvzLpQ2blj5t21Amkk2o8SQTdJ2d2MGNIqLwCv81+9gRuM1w8PMmbgr32WYzR0r9	Male	72	moderate	8	3	3
wa7BgV4irDd6O2CYlx2ZSZMK7Z5oG2RmAjUw7wq4PrbNH/x9+1eWjMve7sdtSHQ/	Male	46	moderate	9	4	4
wgaJ64AOwldpaUHsQb4XAoPnhjry0nYJ+H7kb5Z0CAv3CWZozpz4nXffhLFHfQRv	Female	66	moderate	5	4	4
Wos9ya26lGYCdyJwNnAeZJJP3m4E0hHY4/yztrikuL7wDAmGUJweLcMJxV20RVey	Male	79	severe	9	11	12
xE5XXkFA/IwLvDll8cXclpyTWRuyurakmzCTen9zxuLgXs7WF/cTia1x6J3UHDWV	Male	54	fatal	12	6	9
Xf7P8ShuVffMus00U+aPenh5QMOave8qmdjexY/+kP8Zg7IZYH90mOCvF1nl78O/	Male	61	moderate	11	2	2
XP2Pgnl7y2Iniu6kjLFrBrBZFRAtRDMSptKxAYaipfrWbXMNoEpLrFVfD3+eI/BW	Male	58	severe	12	13	13
y8Dd6j7ZhNRl9IBeLuDjEuWrgszxvThMpsgshAfkfkDt5hJyjqbgVg57rMvBngl0	Male	71	fatal	13	17	17
yjZ59DkN4TAHu85teAPQUdfKC9EI0ov2tzi5iq+SQ33qb+xgSBRshDNqU2GTeW3B	Male	61	severe	22	7	7
yKn85SFQZPkl0p44Ec+KWevuJjpcy/DRAJxXyg+4Zu2e7NN7hLq2gSr6zeFHU7Hs	Female	36	moderate	9	4	5
z/1X7dnIptXD3SzIjwzhydVMKry1nAGJGJevwojLpL0JNLe/76njzpYDrwN9ogtQ	Male	60	severe	19	12	15
zaVK43+HddPGglG3hXvcfYOSkL5E8+EdJZhf/X/lMkimGyPwzFkzAumfEoTcktCO	Male	60	severe	22	17	17
zoXi+ZQF6ZI3jBemfCa3leq0wwL+yFOjNtsHluHLF/j6TDGnGmXPhzOaeTAykdku	Male	91	moderate	2	5	7
zUzg30ZopzoAIH+0xdckiN8SRoiEWtIVMhMjVil5eUWxTsb5VztRQK83n+rqNOBz	Male	79	fatal	16	17	17

## Sheet: Fig1B_heatmap
Fig1B Heatmap median log2 analyte level at inclusion
Soluble marker	Overall score	Wave	Mean	Scaled mean
APRIL	healthy	Control	17.9709	-1.5796
APRIL	moderate	Wave 1	19.5266	0.329878
APRIL	moderate	Wave 2	18.6906	-0.696278
APRIL	severe	Wave 1	20.2078	1.16605
APRIL	severe	Wave 2	18.6971	-0.688256
APRIL	fatal	Wave 1	19.852	0.72928
APRIL	fatal	Wave 2	19.8598	0.738927
BAFF	healthy	Control	11.7812	-1.83099
BAFF	moderate	Wave 1	12.9467	0.0398929
BAFF	moderate	Wave 2	12.7657	-0.250673
BAFF	severe	Wave 1	13.5961	1.08215
BAFF	severe	Wave 2	13.1267	0.328798
BAFF	fatal	Wave 1	13.5814	1.05868
BAFF	fatal	Wave 2	12.6553	-0.427862
CCL1	healthy	Control	6.01118	-0.74396
CCL1	moderate	Wave 1	7.2448	0.996612
CCL1	moderate	Wave 2	5.97728	-0.791797
CCL1	severe	Wave 1	7.17471	0.89772
CCL1	severe	Wave 2	5.612	-1.30719
CCL1	fatal	Wave 1	7.33985	1.13072
CCL1	fatal	Wave 2	6.40939	-0.182109
CCL11	healthy	Control	6.44836	0.649972
CCL11	moderate	Wave 1	3.48864	-1.80498
CCL11	moderate	Wave 2	6.2854	0.51481
CCL11	severe	Wave 1	5.18969	-0.394035
CCL11	severe	Wave 2	6.66888	0.832888
CCL11	fatal	Wave 1	4.85798	-0.669172
CCL11	fatal	Wave 2	6.71425	0.870517
CCL13	healthy	Control	7.31277	-0.306395
CCL13	moderate	Wave 1	7.36836	-0.212759
CCL13	moderate	Wave 2	6.71425	-1.31454
CCL13	severe	Wave 1	8.59412	1.8519
CCL13	severe	Wave 2	7.73469	0.40429
CCL13	fatal	Wave 1	7.65105	0.263405
CCL13	fatal	Wave 2	7.08746	-0.685899
CCL15	healthy	Control	11.2917	-1.30076
CCL15	moderate	Wave 1	11.3207	-1.21234
CCL15	moderate	Wave 2	11.7078	-0.0312046
CCL15	severe	Wave 1	12.2009	1.47324
CCL15	severe	Wave 2	11.7588	0.124572
CCL15	fatal	Wave 1	11.9776	0.79215
CCL15	fatal	Wave 2	11.7686	0.154336
CCL17	healthy	Control	7.22802	-0.254735
CCL17	moderate	Wave 1	8.18642	0.674714
CCL17	moderate	Wave 2	6.06609	-1.38157
CCL17	severe	Wave 1	9.11944	1.57956
CCL17	severe	Wave 2	6.78789	-0.681569
CCL17	fatal	Wave 1	8.09276	0.583885
CCL17	fatal	Wave 2	6.9542	-0.520285
CCL19	healthy	Control	7.34374	-0.877294
CCL19	moderate	Wave 1	8.72599	0.505047
CCL19	moderate	Wave 2	7.25739	-0.963654
CCL19	severe	Wave 1	9.50871	1.28781
CCL19	severe	Wave 2	7.2238	-0.997245
CCL19	fatal	Wave 1	9.39446	1.17356
CCL19	fatal	Wave 2	8.09276	-0.12823
CCL2	healthy	Control	3.57994	-1.59374
CCL2	moderate	Wave 1	4.80366	-0.00989125
CCL2	moderate	Wave 2	4.39232	-0.54229
CCL2	severe	Wave 1	4.75092	-0.0781599
CCL2	severe	Wave 2	5.55426	0.961591
CCL2	fatal	Wave 1	4.64386	-0.216729
CCL2	fatal	Wave 2	5.9542	1.47922
CCL20	healthy	Control	3.24593	-1.2068
CCL20	moderate	Wave 1	4.69077	-0.0358683
CCL20	moderate	Wave 2	3.70044	-0.838455
CCL20	severe	Wave 1	6.2468	1.22517
CCL20	severe	Wave 2	4.47418	-0.211396
CCL20	fatal	Wave 1	6.53916	1.46211
CCL20	fatal	Wave 2	4.24793	-0.394759
CCL21	healthy	Control	15.5161	-0.0658814
CCL21	moderate	Wave 1	15.3664	-0.256369
CCL21	moderate	Wave 2	14.896	-0.854588
CCL21	severe	Wave 1	17.0189	1.84531
CCL21	severe	Wave 2	14.7544	-1.03462
CCL21	fatal	Wave 1	16.1625	0.756216
CCL21	fatal	Wave 2	15.2613	-0.390061
CCL22	healthy	Control	9.13571	0.544672
CCL22	moderate	Wave 1	9.19833	0.645248
CCL22	moderate	Wave 2	8.13443	-1.0635
CCL22	severe	Wave 1	9.77798	1.57624
CCL22	severe	Wave 2	8.33522	-0.741004
CCL22	fatal	Wave 1	8.85487	0.0936114
CCL22	fatal	Wave 2	8.13955	-1.05527
CCL23	healthy	Control	8.54355	-1.25174
CCL23	moderate	Wave 1	10.5616	0.910355
CCL23	moderate	Wave 2	9.23362	-0.512399
CCL23	severe	Wave 1	10.4568	0.798152
CCL23	severe	Wave 2	8.76401	-1.01554
CCL23	fatal	Wave 1	10.9039	1.27713
CCL23	fatal	Wave 2	9.51964	-0.205959
CCL24	healthy	Control	8.17241	-0.457737
CCL24	moderate	Wave 1	8.9787	0.30163
CCL24	moderate	Wave 2	8.06609	-0.557868
CCL24	severe	Wave 1	9.72094	1.00066
CCL24	severe	Wave 2	7.13288	-1.43676
CCL24	fatal	Wave 1	9.87958	1.15007
CCL24	fatal	Wave 2	NA	NA
CCL25	healthy	Control	9.44001	-1.10095
CCL25	moderate	Wave 1	9.76347	-0.360188
CCL25	moderate	Wave 2	9.44294	-1.09423
CCL25	severe	Wave 1	10.5041	1.336
CCL25	severe	Wave 2	9.80815	-0.257871
CCL25	fatal	Wave 1	10.021	0.22954
CCL25	fatal	Wave 2	10.4656	1.2477
CCL26	healthy	Control	5.22869	-1.45966
CCL26	moderate	Wave 1	5.95607	0.177175
CCL26	moderate	Wave 2	5.2854	-1.33204
CCL26	severe	Wave 1	6.18982	0.703197
CCL26	severe	Wave 2	6.04024	0.366589
CCL26	fatal	Wave 1	6.06609	0.424753
CCL26	fatal	Wave 2	6.37504	1.11999
CCL27	healthy	Control	9.9019	-0.249875
CCL27	moderate	Wave 1	10.3736	0.957022
CCL27	moderate	Wave 2	9.47371	-1.34555
CCL27	severe	Wave 1	10.2599	0.666295
CCL27	severe	Wave 2	9.71811	-0.720174
CCL27	fatal	Wave 1	10.5265	1.34837
CCL27	fatal	Wave 2	9.74315	-0.656087
CCL3	healthy	Control	3	-1.22144
CCL3	moderate	Wave 1	4.1496	0.0732545
CCL3	moderate	Wave 2	3.45943	-0.704022
CCL3	severe	Wave 1	4.90609	0.925213
CCL3	severe	Wave 2	3.5222	-0.633335
CCL3	fatal	Wave 1	5.55459	1.65556
CCL3	fatal	Wave 2	4	-0.0952306
CCL7	healthy	Control	7.63167	-0.569163
CCL7	moderate	Wave 1	8.81358	0.773917
CCL7	moderate	Wave 2	7.25739	-0.994485
CCL7	severe	Wave 1	9.19455	1.20683
CCL7	severe	Wave 2	7.08182	-1.19399
CCL7	fatal	Wave 1	9.06609	1.06086
CCL7	fatal	Wave 2	7.88264	-0.283968
CCL8	healthy	Control	5.82012	-2.07891
CCL8	moderate	Wave 1	7.39096	1.03606
CCL8	moderate	Wave 2	7.04439	0.348815
CCL8	severe	Wave 1	6.94094	0.143665
CCL8	severe	Wave 2	7.00535	0.271394
CCL8	fatal	Wave 1	7.14975	0.557729
CCL8	fatal	Wave 2	6.72792	-0.27875
Chitinase3like1	healthy	Control	12.0152	-1.56907
Chitinase3like1	moderate	Wave 1	13.6478	0.218994
Chitinase3like1	moderate	Wave 2	12.352	-1.20019
Chitinase3like1	severe	Wave 1	13.8172	0.404519
Chitinase3like1	severe	Wave 2	14.5107	1.16406
Chitinase3like1	fatal	Wave 1	13.753	0.334184
Chitinase3like1	fatal	Wave 2	14.0391	0.647506
CX3CL1	healthy	Control	6.85163	-1.53866
CX3CL1	moderate	Wave 1	8.37684	0.354601
CX3CL1	moderate	Wave 2	7.20945	-1.09449
CX3CL1	severe	Wave 1	8.77293	0.846263
CX3CL1	severe	Wave 2	7.91563	-0.217908
CX3CL1	fatal	Wave 1	9	1.12813
CX3CL1	fatal	Wave 2	8.51175	0.522065
CXCL1	healthy	Control	9.30982	0.718727
CXCL1	moderate	Wave 1	6.70695	0.1178
CXCL1	moderate	Wave 2	9.45121	0.751371
CXCL1	severe	Wave 1	9.04166	0.656817
CXCL1	severe	Wave 2	0	-1.43064
CXCL1	fatal	Wave 1	8.86728	0.616558
CXCL1	fatal	Wave 2	0	-1.43064
CXCL10	healthy	Control	7.68832	-1.60458
CXCL10	moderate	Wave 1	8.74476	-0.922421
CXCL10	moderate	Wave 2	11.2703	0.708346
CXCL10	severe	Wave 1	10.1576	-0.0101287
CXCL10	severe	Wave 2	11.293	0.722991
CXCL10	fatal	Wave 1	9.96867	-0.132131
CXCL10	fatal	Wave 2	12.0904	1.23792
CXCL11	healthy	Control	5.22869	-1.77007
CXCL11	moderate	Wave 1	7.21366	0.0121689
CXCL11	moderate	Wave 2	7.05528	-0.13003
CXCL11	severe	Wave 1	8.06848	0.779686
CXCL11	severe	Wave 2	7.01499	-0.166209
CXCL11	fatal	Wave 1	8.84235	1.47452
CXCL11	fatal	Wave 2	6.97728	-0.200067
CXCL12	healthy	Control	9.11484	-0.1119
CXCL12	moderate	Wave 1	7.33974	-2.17553
CXCL12	moderate	Wave 2	9.49185	0.326391
CXCL12	severe	Wave 1	9.65621	0.51746
CXCL12	severe	Wave 2	9.42571	0.249502
CXCL12	fatal	Wave 1	9.52748	0.367806
CXCL12	fatal	Wave 2	9.92184	0.82627
CXCL13	healthy	Control	3.70044	-1.95675
CXCL13	moderate	Wave 1	6.54091	0.115666
CXCL13	moderate	Wave 2	5.42626	-0.697584
CXCL13	severe	Wave 1	7.2379	0.624193
CXCL13	severe	Wave 2	7.01118	0.458781
CXCL13	fatal	Wave 1	7.48382	0.803616
CXCL13	fatal	Wave 2	7.27612	0.652083
CXCL16	healthy	Control	8.654	-1.51098
CXCL16	moderate	Wave 1	9.33984	0.119779
CXCL16	moderate	Wave 2	8.78136	-1.20814
CXCL16	severe	Wave 1	9.60496	0.750144
CXCL16	severe	Wave 2	9.46044	0.406523
CXCL16	fatal	Wave 1	9.38802	0.234324
CXCL16	fatal	Wave 2	9.79766	1.20835
CXCL2	healthy	Control	9.1467	-0.471628
CXCL2	moderate	Wave 1	10.1365	0.545244
CXCL2	moderate	Wave 2	8.77479	-0.853704
CXCL2	severe	Wave 1	11.2552	1.69452
CXCL2	severe	Wave 2	8.49505	-1.14108
CXCL2	fatal	Wave 1	10.2276	0.638826
CXCL2	fatal	Wave 2	9.20457	-0.412176
CXCL5	healthy	Control	9.94952	-0.00426277
CXCL5	moderate	Wave 1	11.3194	0.521156
CXCL5	moderate	Wave 2	9.95128	-0.00358556
CXCL5	severe	Wave 1	11.8923	0.740915
CXCL5	severe	Wave 2	4.37073	-2.14404
CXCL5	fatal	Wave 1	11.917	0.750376
CXCL5	fatal	Wave 2	10.3242	0.139441
CXCL6	healthy	Control	5.81877	-1.02335
CXCL6	moderate	Wave 1	7.18664	0.644395
CXCL6	moderate	Wave 2	6	-0.802381
CXCL6	severe	Wave 1	7.8546	1.45879
CXCL6	severe	Wave 2	6.01014	-0.790014
CXCL6	fatal	Wave 1	7.45121	0.966971
CXCL6	fatal	Wave 2	6.2854	-0.454411
CXCL9	healthy	Control	8.10958	-0.853207
CXCL9	moderate	Wave 1	6.92948	-1.73767
CXCL9	moderate	Wave 2	9.1472	-0.0755358
CXCL9	severe	Wave 1	9.43654	0.141316
CXCL9	severe	Wave 2	10.0654	0.612599
CXCL9	fatal	Wave 1	10.6662	1.06293
CXCL9	fatal	Wave 2	10.3815	0.849569
GCSF	healthy	Control	5.832	-0.252354
GCSF	moderate	Wave 1	2.42899	-2.06253
GCSF	moderate	Wave 2	6.47573	0.0900683
GCSF	severe	Wave 1	7.68224	0.731848
GCSF	severe	Wave 2	6.30332	-0.00164466
GCSF	fatal	Wave 1	7.90689	0.851349
GCSF	fatal	Wave 2	7.5157	0.643261
GMCSF	healthy	Control	0	-1.44895
GMCSF	moderate	Wave 1	4.23989	0.389857
GMCSF	moderate	Wave 2	4.24793	0.393343
GMCSF	severe	Wave 1	4.85454	0.656427
GMCSF	severe	Wave 2	0	-1.44895
GMCSF	fatal	Wave 1	5	0.719512
GMCSF	fatal	Wave 2	5.04439	0.738765
HGF	healthy	Control	8.39804	-0.825048
HGF	moderate	Wave 1	6.61388	-1.53966
HGF	moderate	Wave 2	9.15228	-0.522951
HGF	severe	Wave 1	12.7142	0.903725
HGF	severe	Wave 2	11.0307	0.229405
HGF	fatal	Wave 1	13.56	1.24246
HGF	fatal	Wave 2	11.7364	0.512066
IFNg	healthy	Control	3.80735	-1.37558
IFNg	moderate	Wave 1	5.1496	0.0337089
IFNg	moderate	Wave 2	5.39232	0.288544
IFNg	severe	Wave 1	5.90669	0.828606
IFNg	severe	Wave 2	4.28112	-0.878148
IFNg	fatal	Wave 1	6.58496	1.54075
IFNg	fatal	Wave 2	4.70044	-0.437888
IL10	healthy	Control	2.56464	0.0758582
IL10	moderate	Wave 1	3.31468	0.511942
IL10	moderate	Wave 2	0	-1.41527
IL10	severe	Wave 1	3.45943	0.596104
IL10	severe	Wave 2	0	-1.41527
IL10	fatal	Wave 1	4	0.910399
IL10	fatal	Wave 2	3.70044	0.73623
IL11	healthy	Control	0	-2.03799
IL11	moderate	Wave 1	2.79248	0.00387066
IL11	moderate	Wave 2	2.58496	-0.147867
IL11	severe	Wave 1	3.45943	0.491544
IL11	severe	Wave 2	2.69616	-0.0665603
IL11	fatal	Wave 1	3.80735	0.745946
IL11	fatal	Wave 2	4.16993	1.01106
IL16	healthy	Control	2	-1.41001
IL16	moderate	Wave 1	2.08496	-1.37261
IL16	moderate	Wave 2	5	-0.0893475
IL16	severe	Wave 1	6.69877	0.658489
IL16	severe	Wave 2	6.46988	0.557727
IL16	fatal	Wave 1	6.97728	0.781095
IL16	fatal	Wave 2	7.18982	0.874662
IL18	healthy	Control	5.04439	-1.23111
IL18	moderate	Wave 1	4.85368	-1.46332
IL18	moderate	Wave 2	6.18982	0.163574
IL18	severe	Wave 1	6.97144	1.11527
IL18	severe	Wave 2	6.59244	0.653798
IL18	fatal	Wave 1	6.02237	-0.0403228
IL18	fatal	Wave 2	6.71425	0.802112
IL1b	healthy	Control	0	-0.565616
IL1b	moderate	Wave 1	0	-0.565616
IL1b	moderate	Wave 2	0	-0.565616
IL1b	severe	Wave 1	1.58496	1.86202
IL1b	severe	Wave 2	0	-0.565616
IL1b	fatal	Wave 1	1	0.966054
IL1b	fatal	Wave 2	0	-0.565616
IL1ra	healthy	Control	0	-0.734848
IL1ra	moderate	Wave 1	4.24392	0.185146
IL1ra	moderate	Wave 2	0	-0.734848
IL1ra	severe	Wave 1	9.37386	1.29721
IL1ra	severe	Wave 2	0	-0.734848
IL1ra	fatal	Wave 1	10.1111	1.45704
IL1ra	fatal	Wave 2	0	-0.734848
IL2	healthy	Control	3	0.160408
IL2	moderate	Wave 1	3.16096	0.288596
IL2	moderate	Wave 2	3	0.160408
IL2	severe	Wave 1	3.5222	0.576275
IL2	severe	Wave 2	0	-2.22873
IL2	fatal	Wave 1	3.58496	0.62626
IL2	fatal	Wave 2	3.32193	0.416785
IL20	healthy	Control	0	-0.796223
IL20	moderate	Wave 1	0	-0.796223
IL20	moderate	Wave 2	0	-0.796223
IL20	severe	Wave 1	4.63922	0.858092
IL20	severe	Wave 2	0	-0.796223
IL20	fatal	Wave 1	5.20945	1.06143
IL20	fatal	Wave 2	5.78136	1.26537
IL28A	healthy	Control	0	-0.377964
IL28A	moderate	Wave 1	0	-0.377964
IL28A	moderate	Wave 2	0	-0.377964
IL28A	severe	Wave 1	0	-0.377964
IL28A	severe	Wave 2	0	-0.377964
IL28A	fatal	Wave 1	0	-0.377964
IL28A	fatal	Wave 2	6.62936	2.26779
IL2Ra	healthy	Control	2.19616	-0.937563
IL2Ra	moderate	Wave 1	4.68097	-0.098263
IL2Ra	moderate	Wave 2	5.83289	0.290823
IL2Ra	severe	Wave 1	7.27537	0.778053
IL2Ra	severe	Wave 2	6.37073	0.472491
IL2Ra	fatal	Wave 1	8.44708	1.17382
IL2Ra	fatal	Wave 2	0	-1.67936
IL6	healthy	Control	3.5222	-1.74576
IL6	moderate	Wave 1	5.18316	0.0414833
IL6	moderate	Wave 2	4.24793	-0.964851
IL6	severe	Wave 1	5.69616	0.593481
IL6	severe	Wave 2	5.50561	0.38845
IL6	fatal	Wave 1	6.12928	1.05953
IL6	fatal	Wave 2	5.72792	0.627658
IL8	healthy	Control	0	-0.727332
IL8	moderate	Wave 1	0	-0.727332
IL8	moderate	Wave 2	2.32193	0.133786
IL8	severe	Wave 1	5.47564	1.30338
IL8	severe	Wave 2	0	-0.727332
IL8	fatal	Wave 1	5.93074	1.47216
IL8	fatal	Wave 2	0	-0.727332
IL9	healthy	Control	8.59571	0.4325
IL9	moderate	Wave 1	7.19401	-2.08698
IL9	moderate	Wave 2	8.683	0.589393
IL9	severe	Wave 1	8.88721	0.956465
IL9	severe	Wave 2	8.22361	-0.236333
IL9	fatal	Wave 1	8.56224	0.372346
IL9	fatal	Wave 2	8.33985	-0.0273914
LIF	healthy	Control	1.90368	-0.0135657
LIF	moderate	Wave 1	0	-0.702747
LIF	moderate	Wave 2	0	-0.702747
LIF	severe	Wave 1	5.47491	1.27931
LIF	severe	Wave 2	0	-0.702747
LIF	fatal	Wave 1	6.20945	1.54524
LIF	fatal	Wave 2	0	-0.702747
MCSF	healthy	Control	3.80735	0.15224
MCSF	moderate	Wave 1	2.95345	-0.178538
MCSF	moderate	Wave 2	5.20945	0.695369
MCSF	severe	Wave 1	5.78041	0.916538
MCSF	severe	Wave 2	0	-1.32261
MCSF	fatal	Wave 1	6.14975	1.05961
MCSF	fatal	Wave 2	0	-1.32261
MIF	healthy	Control	13.204	-0.946727
MIF	moderate	Wave 1	14.0013	0.986518
MIF	moderate	Wave 2	13.8996	0.740131
MIF	severe	Wave 1	13.5804	-0.0338628
MIF	severe	Wave 2	13.9548	0.87397
MIF	fatal	Wave 1	12.9026	-1.67762
MIF	fatal	Wave 2	13.6182	0.0575898
MIP1b	healthy	Control	7.51535	0.414054
MIP1b	moderate	Wave 1	5.10837	-2.25842
MIP1b	moderate	Wave 2	7.49185	0.38796
MIP1b	severe	Wave 1	7.60733	0.516174
MIP1b	severe	Wave 2	7.35755	0.238845
MIP1b	fatal	Wave 1	7.5157	0.414437
MIP1b	fatal	Wave 2	7.40088	0.286951
MMP1	healthy	Control	0	-0.377964
MMP1	moderate	Wave 1	0	-0.377964
MMP1	moderate	Wave 2	0	-0.377964
MMP1	severe	Wave 1	0	-0.377964
MMP1	severe	Wave 2	0	-0.377964
MMP1	fatal	Wave 1	11.4863	2.26779
MMP1	fatal	Wave 2	0	-0.377964
MMP2	healthy	Control	0	-1.06821
MMP2	moderate	Wave 1	11.7054	0.785261
MMP2	moderate	Wave 2	0	-1.06821
MMP2	severe	Wave 1	11.9917	0.830604
MMP2	severe	Wave 2	0	-1.06821
MMP2	fatal	Wave 1	12.1652	0.858072
MMP2	fatal	Wave 2	11.3608	0.730705
MMP3	healthy	Control	12.1908	0.31597
MMP3	moderate	Wave 1	12.1292	0.302958
MMP3	moderate	Wave 2	12.8412	0.45336
MMP3	severe	Wave 1	12.0408	0.284273
MMP3	severe	Wave 2	0	-2.25941
MMP3	fatal	Wave 1	12.5051	0.382357
MMP3	fatal	Wave 2	13.1589	0.520489
Osteocalcin	healthy	Control	9.59525	0.784304
Osteocalcin	moderate	Wave 1	8.94307	0.632496
Osteocalcin	moderate	Wave 2	0	-1.4492
Osteocalcin	severe	Wave 1	9.14268	0.678959
Osteocalcin	severe	Wave 2	0	-1.4492
Osteocalcin	fatal	Wave 1	8.0607	0.427103
Osteocalcin	fatal	Wave 2	7.8392	0.375545
Osteopontin	healthy	Control	10.4093	-1.5821
Osteopontin	moderate	Wave 1	11.9467	-0.089823
Osteopontin	moderate	Wave 2	10.878	-1.12713
Osteopontin	severe	Wave 1	12.6623	0.604833
Osteopontin	severe	Wave 2	12.5586	0.504134
Osteopontin	fatal	Wave 1	13.2104	1.13683
Osteopontin	fatal	Wave 2	12.6092	0.55326
PDGFBB	healthy	Control	9.9648	-0.99787
PDGFBB	moderate	Wave 1	9.71189	-1.49565
PDGFBB	moderate	Wave 2	10.4838	0.0236334
PDGFBB	severe	Wave 1	11.0494	1.13687
PDGFBB	severe	Wave 2	10.9858	1.01153
PDGFBB	fatal	Wave 1	10.3264	-0.286134
PDGFBB	fatal	Wave 2	10.7805	0.607623
Pentraxin3	healthy	Control	11.2848	-1.79529
Pentraxin3	moderate	Wave 1	13.6174	-0.0848317
Pentraxin3	moderate	Wave 2	13.0459	-0.503909
Pentraxin3	severe	Wave 1	13.7302	-0.00217994
Pentraxin3	severe	Wave 2	14.4729	0.542442
Pentraxin3	fatal	Wave 1	14.2938	0.411101
Pentraxin3	fatal	Wave 2	15.6869	1.43267
RANTES	healthy	Control	12.0885	-1.63436
RANTES	moderate	Wave 1	12.9115	0.257644
RANTES	moderate	Wave 2	12.4113	-0.892384
RANTES	severe	Wave 1	13.3107	1.17548
RANTES	severe	Wave 2	13.2445	1.02316
RANTES	fatal	Wave 1	12.7572	-0.0970916
RANTES	fatal	Wave 2	12.8723	0.167546
sCD163	healthy	Control	14.3322	-1.66071
sCD163	moderate	Wave 1	15.9558	0.0193997
sCD163	moderate	Wave 2	14.924	-1.0483
sCD163	severe	Wave 1	16.6762	0.764965
sCD163	severe	Wave 2	16.3239	0.400365
sCD163	fatal	Wave 1	17.0052	1.10533
sCD163	fatal	Wave 2	16.3419	0.41895
sCD30	healthy	Control	6.83311	-1.94331
sCD30	moderate	Wave 1	9.99287	0.337943
sCD30	moderate	Wave 2	8.54689	-0.706008
sCD30	severe	Wave 1	10.4185	0.645208
sCD30	severe	Wave 2	9.71978	0.14078
sCD30	fatal	Wave 1	10.6856	0.838093
sCD30	fatal	Wave 2	10.4767	0.687295
SCF	healthy	Control	5.58496	0.221345
SCF	moderate	Wave 1	1.79248	-2.15363
SCF	moderate	Wave 2	5.08746	-0.0902051
SCF	severe	Wave 1	5.98864	0.474141
SCF	severe	Wave 2	5.36651	0.0845416
SCF	fatal	Wave 1	6.44294	0.75864
SCF	fatal	Wave 2	6.35755	0.705166
SCGFb	healthy	Control	16.5914	-1.02701
SCGFb	moderate	Wave 1	16.5002	-1.13863
SCGFb	moderate	Wave 2	17.5548	0.151676
SCGFb	severe	Wave 1	18.4879	1.29328
SCGFb	severe	Wave 2	17.1613	-0.329686
SCGFb	fatal	Wave 1	18.5172	1.32919
SCGFb	fatal	Wave 2	17.2029	-0.278826
sIL6Ra	healthy	Control	10.8317	-1.23665
sIL6Ra	moderate	Wave 1	11.6054	-0.288021
sIL6Ra	moderate	Wave 2	10.9937	-1.03811
sIL6Ra	severe	Wave 1	12.1126	0.333804
sIL6Ra	severe	Wave 2	12.8497	1.23769
sIL6Ra	fatal	Wave 1	11.6193	-0.270984
sIL6Ra	fatal	Wave 2	12.8698	1.26228
sIL6Rb	healthy	Control	14.3977	-1.51407
sIL6Rb	moderate	Wave 1	15.2856	-0.135426
sIL6Rb	moderate	Wave 2	14.7017	-1.042
sIL6Rb	severe	Wave 1	15.7108	0.524799
sIL6Rb	severe	Wave 2	15.8163	0.688565
sIL6Rb	fatal	Wave 1	15.4514	0.122015
sIL6Rb	fatal	Wave 2	16.2462	1.35612
sTNFR1	healthy	Control	8.07109	-0.0592079
sTNFR1	moderate	Wave 1	9.61166	0.346182
sTNFR1	moderate	Wave 2	8.62571	0.0867353
sTNFR1	severe	Wave 1	10.3917	0.551446
sTNFR1	severe	Wave 2	0	-2.18306
sTNFR1	fatal	Wave 1	10.9285	0.692704
sTNFR1	fatal	Wave 2	10.444	0.5652
sTNFR2	healthy	Control	3.40368	-0.850643
sTNFR2	moderate	Wave 1	7.81217	0.500828
sTNFR2	moderate	Wave 2	0	-1.89408
sTNFR2	severe	Wave 1	8.49982	0.711636
sTNFR2	severe	Wave 2	6.98739	0.247982
sTNFR2	fatal	Wave 1	8.76487	0.792889
sTNFR2	fatal	Wave 2	7.78136	0.491383
TNFa	healthy	Control	4.9542	-0.200664
TNFa	moderate	Wave 1	4.97564	-0.176147
TNFa	moderate	Wave 2	4.08746	-1.19152
TNFa	severe	Wave 1	5	-0.148301
TNFa	severe	Wave 2	5.01809	-0.127624
TNFa	fatal	Wave 1	4.90689	-0.254744
TNFa	fatal	Wave 2	6.96578	2.099
TNFb	healthy	Control	8.73451	0.573598
TNFb	moderate	Wave 1	7.2478	-1.81359
TNFb	moderate	Wave 2	8.65464	0.445338
TNFb	severe	Wave 1	8.99434	0.990799
TNFb	severe	Wave 2	7.8504	-0.846016
TNFb	fatal	Wave 1	8.81057	0.695722
TNFb	fatal	Wave 2	8.34873	-0.0458528
TRAIL	healthy	Control	6.39232	0.336127
TRAIL	moderate	Wave 1	3.5222	-2.24956
TRAIL	moderate	Wave 2	6.26679	0.223037
TRAIL	severe	Wave 1	6.48109	0.416099
TRAIL	severe	Wave 2	6.34848	0.296637
TRAIL	fatal	Wave 1	6.40939	0.351508
TRAIL	fatal	Wave 2	6.71425	0.626152
TSLP	healthy	Control	3.63339	0.711617
TSLP	moderate	Wave 1	2.87744	0.263486
TSLP	moderate	Wave 2	3.32193	0.526979
TSLP	severe	Wave 1	3.39068	0.567735
TSLP	severe	Wave 2	0	-1.44228
TSLP	fatal	Wave 1	3.80735	0.814743
TSLP	fatal	Wave 2	0	-1.44228
TWEAK	healthy	Control	7.40332	0.448114
TWEAK	moderate	Wave 1	6.25489	0.0380804
TWEAK	moderate	Wave 2	0	-2.19514
TWEAK	severe	Wave 1	7.45434	0.466328
TWEAK	severe	Wave 2	6.33588	0.0669981
TWEAK	fatal	Wave 1	7.2854	0.406012
TWEAK	fatal	Wave 2	8.30378	0.76961

## Sheet: Fig1C_volcano_1 
Fig1C Differential soluble marker level patients vs control at time of inclusion, waves separated
	Wave 1						Wave 2
	Moderate		Severe		Fatal		Moderate		Severe		Fatal
Soluble marker	log2FC	pValue FDR	log2FC	pValue FDR	log2FC	pValue FDR	log2FC	pValue FDR	log2FC	pValue FDR	log2FC	pValue FDR
APRIL	1.55567	0.000971817	2.2369	1.28968e-06	1.88106	0.000233918	0.71965	0.00384614	0.726185	0.0015299	1.88892	0.000343115
BAFF	1.16558	0.00798085	1.81491	0.000205152	1.80029	0.000233918	0.98455	0.00109838	1.34556	0.00420415	0.87416	0.0068972
CCL1	1.23361	0.00278597	1.16353	3.5046e-05	1.32867	0.00167553
CCL11			-1.25867	0.0010456	-1.59037	0.00355619
CCL13			1.28135	0.00439352
CCL15			0.909165	0.0025456
CCL17			1.89142	0.00789006			-1.16193	0.00132777
CCL19	1.38225	0.00285719	2.16497	0.000535045	2.05072	0.0263128
CCL2			1.17098	0.0189679					1.97433	0.00300198
CCL20	1.44484	0.00318632	3.00088	9.57214e-05	3.29323	0.00167553			1.22826	0.027444	1.002	0.00132777
CCL21			1.50273	0.00330713			-0.620146	0.00949615	-0.761706	0.00789006
CCL22							-1.00128	2.51602e-06	-0.800491	0.0037263	-0.996157	0.00053093
CCL23	2.01799	0.0461945	1.91327	0.00318632	2.36033	0.0205514	0.690065	0.0121817
CCL24	0.806296	0.0461945	1.54853	0.000153696	1.70718	0.000433182
CCL25			1.06412	7.71181e-05							1.02556	0.00437197
CCL26			0.961134	7.49652e-05	0.837399	0.00167553			0.811552	0.00660863	1.14635	0.000886429
CCL3	1.1496	0.0119247	1.90609	7.97493e-05	2.55459	0.00745218					1	0.0103106
CCL7	1.18191	0.000535045	1.56288	3.5046e-05	1.43442	0.000233918
CCL8			1.12082	0.000775778	1.32962	0.0356589	1.22427	0.00017735	1.18523	0.00702334
Chitinase3like1			1.802	1.88078e-06	1.73778	0.00176913			2.4955	3.5046e-05	2.02386	3.78535e-06
CX3CL1	1.52522	0.00285719	1.9213	3.5046e-05	2.14837	0.00167553			1.064	0.000203118	1.66013	8.55167e-05
CXCL1											-9.30982	0.0197443
CXCL10			2.46929	0.000177516	2.28035	0.0428593	3.58198	3.5046e-05	3.60466	2.2372e-06	4.40212	2.4896e-05
CXCL11	1.98497	0.00888035	2.83979	9.09083e-05	3.61366	0.000233918	1.82659	0.00112635	1.7863	0.00420415	1.74859	0.00110972
CXCL12											0.806999	0.00514726
CXCL13	2.84047	0.00278597	3.53746	3.5046e-05	3.78338	0.00167553	1.72583	3.5046e-05	3.31074	4.26555e-05	3.57568	7.62589e-05
CXCL16	0.685847	0.000535045	0.950959	9.09083e-05	0.73402	0.000233918			0.806442	0.000233918	1.14367	9.47612e-05
CXCL2			2.10853	0.000205152
CXCL5	1.36986	0.00789006	1.94281	0.000248581	1.96748	0.00343586
CXCL6	1.36787	0.00417043	2.03583	3.68664e-05	1.63245	0.00278597
CXCL9			1.32696	0.00555198					1.95578	0.00332088	2.27196	0.00180107
GCSF			1.85024	0.000638184	2.07489	0.0322728	0.643731	0.011081			1.6837	0.00717643
GMCSF	4.23989	0.0130409	4.85454	0.000135669	5	0.00125874	4.24793	0.0019272			5.04439	0.00420415
HGF			4.31621	3.5046e-05	5.16193	0.00167553	0.75424	0.00220356	2.63264	4.26555e-05	3.33835	0.00040704
IFNg	1.34225	0.0098818	2.09934	0.000153696	2.77761	0.00167553	1.58496	0.00017735			0.893085	0.0334999
IL11	2.79248	0.0010456	3.45943	3.5046e-05	3.80735	0.000504927	2.58496	0.00620483	2.69616	0.000632258	4.16993	0.00132777
IL16			4.69877	0.000128467	4.97728	0.0109861	3	0.011164	4.46988	0.000205152	5.18982	7.97493e-05
IL18			1.92705	0.0015527			1.14543	0.00347383	1.54804	5.83691e-05	1.66985	0.00244447
IL1ra			9.37386	0.000392366	10.1111	0.00861014
IL20			4.63922	0.00669032	5.20945	0.000539392					5.78136	0.0205514
IL28A											6.62936	0.00916784
IL2Ra			5.07921	3.5046e-05	6.25092	0.00601382	3.63673	0.00660863	4.17457	0.0438565
IL6	1.66096	0.0052167	2.17396	4.26555e-05	2.60709	0.0033453			1.98342	0.000367838
IL8			5.47564	3.5046e-05	5.93074	0.00350058	2.32193	0.0382161
LIF			3.57124	0.0370766
MCSF			1.97305	0.000818214	2.34239	0.0322728
MMP2	11.7054	0.00220356	11.9917	0.00326309	12.1652	0.00220356
MMP3									-12.1908	0.0474542
Osteocalcin							-9.59525	0.000153696	-9.59525	0.000535045	-1.75605	0.0126654
Osteopontin	1.53733	0.00789006	2.25297	3.90254e-05	2.80103	0.0322728			2.14922	0.000156636	2.19984	0.00017735
PDGFBB			1.08464	0.0377852					1.02096	0.0137508
Pentraxin3	2.33262	0.00471328	2.44533	6.12709e-05	3.00894	0.00278597	1.7611	0.000670724	3.18805	4.26555e-05	4.40208	0.000110234
RANTES			1.2222	0.00888035	0.66867	0.013187			1.15595	0.000801352	0.78378	0.0474542
sCD163	1.62359	0.0109698	2.34408	5.37366e-07	2.67299	0.000233918			1.99175	2.18593e-05	2.0097	4.72088e-05
sCD30	3.15975	0.00284653	3.58534	3.5046e-05	3.85251	0.00167553	1.71378	3.5046e-05	2.88666	4.26555e-05	3.64364	7.62589e-05
SCGFb			1.89648	5.37366e-07	1.92583	0.00493421	0.963395	0.00234695			0.611525	0.00888035
sIL6Ra	0.77368	0.00798085	1.28083	1.28968e-06	0.787575	0.00260417			2.01801	9.47612e-05	2.03807	9.47612e-05
sIL6Rb	0.88789	0.000535045	1.31309	7.25444e-06	1.05369	0.000233918			1.41857	3.5046e-05	1.84849	1.85826e-05
sTNFR1	1.54057	0.000535045	2.32062	5.37366e-07	2.85743	0.000233918					2.37289	0.0179995
sTNFR2	4.40849	0.00883686	5.09615	0.000204292	5.36119	0.0048053					4.37768	0.0147044
TNFa							-0.866733	0.0256396			2.01159	0.03553
TNFb									-0.884119	0.00167553
TSLP									-3.63339	0.00276279
TWEAK							-7.40332	0.0106184

## Sheet: Fig1D_volcano_2
Fig 1D Differential soluble marker level patients vs control at time of inclusion, waves combined
	Moderate		Severe		Fatal
Soluble marker	log2FC	pValue FDR	log2FC	pValue FDR	log2FC	pValue FDR
APRIL	0.91153	1.834e-05	1.73621	7.93536e-08	1.88499	1.31411e-06
BAFF	0.98455	1.41992e-05	1.45075	3.61198e-06	1.31699	3.00208e-05
CCL1			0.852351	0.0288305	0.805484	0.00322655
CCL13			0.742554	0.0088219
CCL15			0.75798	0.000473424
CCL17	-0.906089	0.0046065
CCL19			1.08034	0.0157844	1.08428	0.0216312
CCL2			1.50503	7.99956e-05
CCL20	0.660964	0.00124863	2.3533	3.34538e-06	2.01976	1.83463e-06
CCL22	-0.926256	9.06085e-06			-0.720414	0.000216915
CCL23	0.870073	0.000518863	1.04188	0.00314536	1.30193	0.00299488
CCL25			0.709096	2.7128e-05	0.955431	1.834e-05
CCL26			0.931146	3.9948e-07	0.951184	1.1257e-06
CCL3			1.1677	1.41992e-05	1.04373	0.000111097
CCL7			0.949288	0.0297321
CCL8	1.33975	1.37108e-06	1.18523	5.42705e-06	0.980415	0.00418997
Chitinase3like1			1.93237	6.41317e-09	1.88213	9.63447e-08
CX3CL1			1.69718	5.13745e-09	1.80888	4.47028e-08
CXCL1					-9.30982	0.0136039
CXCL10	3.39383	7.90286e-06	3.01684	2.43279e-08	3.41953	1.83463e-06
CXCL11	1.84813	4.78432e-06	2.27734	1.88799e-06	2.66526	3.76996e-06
CXCL13	1.97199	9.0997e-09	3.37093	1.40534e-09	3.61199	3.61876e-08
CXCL16			0.88225	1.98706e-07	0.993761	3.92306e-07
CXCL5			1.08577	0.0203209	0.743133	0.0104205
CXCL6			1.19635	0.000947552	0.810591	0.00347529
CXCL9			1.73047	3.00208e-05	2.37882	0.000119401
GCSF	0.643731	0.0203209	1.48535	0.00021585	1.95211	0.00019054
GMCSF	4.24793	1.41992e-05	4.58496	9.19751e-05	5.0222	8.49145e-06
HGF	0.60477	0.00369959	3.75761	1.40534e-09	3.98638	3.92306e-07
IFNg	1.44057	3.52578e-07	1.74723	0.000612134	1.79248	0.000199851
IL10					1.29248	0.0332228
IL11	2.58496	1.834e-05	3.24593	9.0997e-09	3.98864	8.00524e-07
IL16	2.90689	0.00322655	4.61463	1.80818e-08	5.15438	2.08644e-07
IL18	1.10535	0.0016107	1.63965	7.93536e-08	1.62741	0.000135932
IL1ra			9.2589	2.10702e-05
IL20					5.49541	5.03527e-05
IL2Ra	3.63673	0.000438849	4.66791	1.83463e-06
IL6	1.06277	0.00221385	2.06277	9.0997e-09	2.4064	0.00121903
IL8			4.35712	1.9166e-05	4.22766	0.00129583
MCSF			1.38233	0.0217599
MIF	0.71795	0.0230374
MMP2			10.7017	0.0230374	11.9595	0.000537845
MMP3			-1.87904	0.0157844
Osteocalcin	-9.59525	9.09779e-05	-1.57579	0.00445641	-1.6453	0.00124863
Osteopontin			2.22395	5.05446e-09	2.22088	1.53158e-06
PDGFBB			1.02455	0.000868102
Pentraxin3	1.84301	1.56214e-06	2.88618	2.60802e-09	3.85029	9.63447e-08
RANTES			1.16794	9.13647e-06	0.726225	0.00129583
sCD163	0.839875	0.00310732	2.23562	3.58805e-09	2.27386	2.1536e-07
sCD30	1.92511	9.0997e-09	3.17606	1.40534e-09	3.76164	3.61876e-08
SCF					0.781332	0.0401846
SCGFb	0.904435	0.00184176	1.11309	2.14462e-07	0.94094	0.000136961
sIL6Ra			1.48686	9.0997e-09	1.34407	1.1141e-06
sIL6Rb			1.31805	9.0997e-09	1.52937	8.23657e-08
sTNFR1	0.951275	1.77019e-05	1.64656	0.009317	2.62432	8.7943e-05
sTNFR2			4.27207	1.46468e-05	4.72997	0.000135468
TSLP			-0.937234	0.00297302
TWEAK	-1.84874	0.00056128

## Sheet: Fig1E_PLSDA
Fig 1E PLS-DA of soluble marker levels at time of inclusion, overall score
Patient_id	Overall score	PC1	PC2
0P3sEOUW697z33V5+xnOf+S89Dhbz8+zxkaRUsHpyVffjNU2sM3ku+xMpxbbOj0G	fatal	2.65248	1.11179
0RUnsZdCD8XaxBfqudPPZoCKreenw0H+KYc/JlcgSpT36cxqUpw1/cbrFl53njpy	severe	5.65552	-2.28989
116k3XP8fbpfbPj9xnGFT3qfBaG9irRQCQzpxlWpO2xQ0cSQ93jBbisexbtfT92u	severe	3.2486	1.05483
1jVrq8t6JftPW2UNzeWJCjr9uRS2G3X+kR/x+HApcUZbMzZ/5Q5sSJbesPmWwyD5	healthy	-7.21278	2.47653
1zAUH16zFlfVT83Qjg4A/u3/nc9dB4I87fXj91TDFN5YYg3OCBRKuCqn5/Gd1x97	severe	-3.66804	-2.80048
2UsL+D2brFMxDHjFk0tAqpyNTuBh5Fdouo5rmEuP3ZpSyj6vOx9SmPTv5M6sDWRy	fatal	-2.39265	1.36797
3bWFy7LdJeW/Jkb6CTiA3xTCn+3FXYT7oh2Wn4AJr084KAkltU8CDpEWXVpyPx+d	healthy	-7.69327	3.58789
3grTGn9pno6YnF5IspWS5UjHNJatwCB2NZlo86X9nnoByiksekTJUhFxmcGlZ8Yk	fatal	-0.775847	0.273392
3tO/6sD5UsbARIrVrKj5RbrRivp2NW1GMNC2qfhejfXVuL+/7p9z1EbM6rusOubE	fatal	3.68398	1.94005
3XkauvfySxlwiiPtIi8CPcDFTbDoGdgHzeEwU5T5MBLm3+slG1Ihxlk7Y1zCsHz4	fatal	-0.435822	-4.91802
45jKxNoUZoT1ZV8Om3/0wmR0gXM800jR6WssoTgTOKlQ6HGKruZBin6uADG7SdoK	severe	0.6168	0.654422
4rv9PXLpImD2ivXPyTImbsaAuXugdWj1QAQOJmOkjkVrAyASpEJXYQbHACGoLsRk	moderate	-4.97862	-0.652571
5ArETcbNx7Kjn1isNvs7qlXKMJvE2QQQ1/PkGhyT6Bymm1lhkT0K00FB9n8CCd+/	severe	2.17213	0.546544
5fwX9abyvYC7AW9yBk0F3GctHKdwwxNNmvZ4YHpRJVh5oSjKr1TSH0+5czOd33Uc	moderate	-2.34656	-1.97419
69sPaDH90zktrfoJbltgKYGuQljhAbnAPB3R9WjJ4nllimvBilMpoqtTqhwZFbbV	fatal	2.90811	1.1227
a1xDrMnJR18O5rcYS5g2X/r2vy47t+30pK191JpZukdsDUEull03z+t4z+qKwmB8	fatal	-1.40695	-4.62642
AedhK/6kaoe0K+uMg/RlF1bIH+6gJpoYltLrLZ3ORYOsheqEOGmS/tcoAXOz8lcR	severe	3.91803	1.51512
aiZNA1oN+bagknI4yGj+YSWsmll4c3uYX1EFgZf2e3A0Cmtn84q792qzUJwPDD4d	fatal	1.36286	0.152853
aqcsupk0gdOokwiNpws/tUdGttZGtkGBTaW22Li+cfbawpoJeIxGXiJRfwrYI3kE	severe	3.00147	0.0223501
b8e6QcokPUc+YiRTHkuDB+3si3EJ479934OZyjzLnM7Z1+1stvBZRg80yCxEc/9b	moderate	5.03089	0.439124
BEEvWIGSg5SeQ1tdwDx58OnHtel6/vv0DGzFrW2o3bhnDwQw/nM+0L17ID5H3cl7	fatal	-1.62922	-1.241
biyQmiSKfWnADw40Ov4AloooPgxbCJK+m88wSicV9Qg0VBHlGX/SsbKJwmK6eYSq	moderate	1.25259	0.365789
BK6B3zlawl+cOfNG8WbQm37bWryAWzy8RMaJd03diGVufZbj9bdtV4d+8EDBHRgh	moderate	-0.125537	1.03309
BKSy5mnDbLNbFmhNjlJ8e2Dh5bgm87DxZrbUFhDWS4uTECpCt+ew0gqpd4WXkHzT	severe	-1.15773	0.635785
bqSX+86Jc8ETR0A7549c/EgkvKbmLDnqPtRjLoLfiFG8FridDz44EO/fXGFXlSQ+	severe	3.27734	2.24046
c1vOVA2T3AUyJk4d/yj7rQ+iNQVhdaHLQ5rq+rfdp65q+hXvns3GKp/GtJlIX916	severe	8.78371	0.848793
CAjtlfyNtbST16Bp8cqamo6ue5ZijCMWAog3Fbqsnv27GAJ4/Z2IBcdagW/rEEoA	severe	-0.835184	-2.67676
Ch9XYE7khXTL3aMvk4TRFEg5h2mv1KEZWnWWBy3cpGISGlKFKxTvmYyvlofIV7qY	healthy	-4.98109	3.95685
cp+w4Ha93Ev8+71UzUOzRvIzr4KmklROfnfWU97NVc2HQEqHLMByOIP98H7h7jEn	moderate	1.77097	-0.0349399
Cxgt2Dp/rjNOqjCg6UlxHRVMTuJg/BPdCt2gfjCM9ibsgGLBTFRTdTt+U26f3K2N	severe	7.39334	2.13878
cYWLDDQ6UtTYdydjsSfX92xZBGbalfaYzUqo2D6PPLjDYuO2WU7xswuwVtiLtaxp	moderate	-0.849125	-0.741209
D97+0HT2u3hTafBzYNxLR7dWy+yCZypeMF/n9KdcVyMFd95imEBD2ZvgB8m7886T	fatal	5.36185	1.60443
da9E7cB8hSaobEr/rxsdHW4qR3sWRD/V/SL/3I8k3oanSBWer6yO3zap2SILNur/	severe	5.96436	1.77736
dk56V+n9Q/RMPe6J5mnUPM7nMFA1d1emc5aXwDZTlieIYbz1GT6s/3Tiwtt/G3Sw	healthy	-6.20329	3.38617
dlorzLr5LeqBKCSg5KcsSfSqn0yeMooHnHjWv9KSzohda/IhpjIua4cetlsFmdiZ	fatal	2.92088	0.13756
DSgTLbdDg7kyEeGhdGjmqPHRZ68d0I8bNigTQej1HMqZBJyTWHSy3FdKTrvVG3KZ	fatal	3.03846	-0.417366
DY0duSCcrArY3V/UMoLHbVUuUXOzTkKogibg7cazlfCOsbTQYXsWy93vNHZY5fbW	moderate	-1.53431	1.59453
dzgasQMuPPWQCvzEfKqcw7HJujbfEFildzzfO9y9AqP9O4KUxN2IUo9APiuCQHY+	moderate	-6.69899	-1.30785
ErR4JsnUj778LPqm3GIGSqglGeMPYP4EfEegzIf6cH9VRxlqAuu3FnJPsn2pUVGc	severe	1.40036	-0.395762
esJHqMN05KW8mNlM7+6N1w0k+x2EWcO0YRVDSV1rEVF8JgfPGv40/ml9yVbDemuu	severe	1.40046	0.0972406
ezFjeO/FpoRtq9UJHF7md1mCRJvayG3m3Aq4jzM8aWoIhoRFcCT5LdFDmEHYAOeN	moderate	-5.77557	-0.60473
goTfIaNfNaBmrpa8jap5r9TRNgI9INwnUXYh46Kh5eBauFQjmeAuxgqUhO8+LyRr	moderate	-6.4275	-1.14291
gU+/cD/YQ/aW5qoqoON5cSHuu1255i14NJEsVuvEW2g0xYCihpKofI5kbFkKYO8V	severe	2.33217	1.70918
H3BtcjdwWsegREU4zRDTGS9UpbjEMgId3/I9kWwhtMQR8R4qK189LQEzknBcLNLg	moderate	-0.953372	1.116
H9C8LHv68+FC8zU1+thPZtkCynLBfi8DcwCSQ6cASugLRddJcWqi7oPxFhupj/E7	moderate	-3.38921	-0.754867
hBTqUoWYwbtNXVxYOse0abBW2qX/lwfgK2bLEv7ZIZocJZLalfnRF0sHdZ5nNMxz	moderate	-2.1003	-0.150313
hTTNG9sD0Khb/ruLT0X9ZSQyepiPtf92Fzo82xwxjgjMzpjC5mkDQJfNnMf2DPQW	fatal	-3.13147	-1.83908
HzX1oE6NXae86/muH/gocWxdNf+furhYSR5eX+uGGlHu3dahonSXGzjPUSqLojDF	severe	2.2157	-3.05412
ied0ed4NP5tlBpnW7caKNj1PcAQZmPWsFqHeyMr7lVI9FwwUwVqIWqvlUWSJ5BXQ	healthy	-5.97263	4.6546
IJRuI3J6UsTPPw6HlSo8VD58mFFaFjtcur6coWtrG/CA3OQJjrN0wgVm3tsoPqpz	moderate	-4.77533	-1.3732
Iptj1rulpGbjXmWwRHo+hoxLu5tjGQLWEONacuNPHbVBCVHfvxYVZFD4LmrehUDL	fatal	3.95489	0.835274
Iuocm9lp2jdqmR/WZOXbYg5ALZb2i08UyRl2W25V49tIo+fPlMByjq4LtNj+r0oH	fatal	6.36841	2.52267
j7JP0ohOTAB6mWhsW018bmImQSUksJg6mN3GlcqT+qNzGhrnlSO59GWndk0/XLh1	severe	-4.22857	-1.85562
jic1yfWpRuKUC0XNaXFhi5zrZhg0OxsItkXV37HnSgKHfDWd8zASlpnrwceUIqfy	fatal	6.47348	0.687276
JoFtuhDIzpjrbm91wbSWswhS74YDMZ1UlKqoNGu/QnKRqgB0quLvt9JxOwtKOibj	severe	0.174704	-4.7289
JSkOoqD7Tk9JGUnlJ0T3SWOUW8K0IgC8IwtVO7yeox1th9iNrOqNVCbx7eCZv26j	severe	-3.15127	-1.60963
L3nV66XpeE1+1/vEesuEJNc9gNqX3rUUVbowYulxvMpNVaOW0mRLlcRfQXCTftg3	fatal	-3.12336	-1.87383
LcBchePVC/pFYtdwAbFLLzTe9lTem3MexuwEEkqWg0LWvGJnbN2SbAsyoZLMmUn4	moderate	-3.02577	0.790664
lnp/LnZrPC0LvKXSNRsGCBTyhNWCMN/NVdOdDUYWjQI5STiyvvv/9XBVXq6KUffw	severe	6.27965	1.30387
lT9U1RuQEz7xPb7HHiiGPaGqB9EOkmTGj+VxEhn2n3s1lgQCsGUBBImFKkwF9Ydp	moderate	-1.77067	-1.05813
LZfLtC7YMgGlIIzRLeFGhtwL1UDHb8YEA52ZxQcGyNKv/Z5q4IqKXO3jXrCXVkGh	severe	2.46845	-2.42107
MqLRMvvkPsMesKEUhPUrfaH399SOKoqwb2OelxMjaDGMq70BOnhBRmdTzTjpvBiw	healthy	-5.55085	3.55668
MVaICW85mO+2zL5eaIs5cMlg7Fu5mWO4o1OG3W6KRZXjAQ+9Id9vJENQ9bq3ssqI	severe	3.49946	1.97593
mZ0HraDRncHD+LHzW8xnk/9Hy8x/MsfpzoQ8LqYgAm4qv8FHTJLmXSnkwk8SFgPY	fatal	3.74532	-3.44095
MZ329TBpAgA4N0baG33+qU45D0gBNOBoILEuXlN26rAf0AhHgMnmZsBE2N0GIkLK	severe	-1.31107	-4.13947
nuNQa10zlrEd1psR9EIxw5DlE6eLrGiTYrTOGdg3XRT6m95A+s5gP86gOSN2MsMP	moderate	-4.70766	-2.407
NvkjWi+nUSVE1LN02uxWy2OHtzCZ/1zsxo2l5G5/9o+vI7t/KJYM+spZPYcHAcT3	moderate	-6.97004	-1.99381
nWxoNsRfoY/BqPBpnZL7Wbppu4iRX5uQqhNXocGxhfegNHHl5lYl6veLODAWqXcD	severe	2.83422	-0.881577
obC4TRkr444gqIKhpeXLR9tXWdPkHZKlPXxdah8g3wzHbIwxCUMXFWvVSNjBv0Ok	fatal	3.09361	1.79869
OcP6UVB5ecJuoBH3GzTWqqMekJdRUttypFWyd8FQTIuGoR+fcQjgJK3n7yvnXT5L	fatal	0.490032	-4.77803
oQjiVyLp1py+DhLFzkSZa4jCePI7eqSjTTw/z/5b8eCmQkahoNXzwtiQ3b1UQ3oX	severe	3.64421	-0.302233
OUuKBD8eH496CPENirNwkaj91E9jC++6bEJQuY74OW2NiLkHa0i122YvTJgJESNj	healthy	-6.3345	3.96398
ptXPINoV0UBa64Wi9RH9PDXSI58+iT6zglJjBtMVev43OS+rYvY8kz/YoKFuqcNW	healthy	-5.60243	3.86078
PzztYdmfRPagAT+kfoorqVCVUNS362/rbygfxwvFGRGuqzd9uwBBeW1O6pGtC/Xt	healthy	-5.33623	3.70557
Q1menqbBhakX9NbLEyThUGEtBbSza3kjTD9xI28AT+S8YEYN675Np6eb6zzSombH	severe	3.07507	1.53754
QMXt8nzc48I2aPr5+WAUxcLMXECbo1Nty209gPvIEeDHu/UDi/1Dv5DWjOknxt4i	severe	2.56165	-2.91218
QSgR+d7kqSp7ju124rH3pQKZ/6pxadlL/QNlhj4Tw/gmqoxcfq0I+A0IpTj9bqH/	moderate	3.55813	2.95463
ReViPVvkECIbkbpkTMGtFxOa5InpQudP+iyFWiiQ5wFoaclIQVHWVSMfUSu36dFa	severe	1.96573	-2.75863
RMMl5UNiK+ZUrPXHCeQLUDBkpMw6PO1ls5utzjyglSycTd33cNkCplvj5F6XFwrr	severe	0.694031	-2.42427
rQZbgEwiyhwB1MF0bVvKezmRI2/f323DCc2pIDg9/tU5ayK5ZQBIUrcUvT+aNHnF	severe	2.20627	-0.242934
rv4pWm17DfZ6+31Tow6GaSDrjBEjzXfl8kVufWY1pWCywsZU0qnwVPEb2fcBceZi	severe	4.26651	0.951665
S26hyvsG6oZ0NNmel795p0T6cbVCkW9HdT4WtNZVYlqL/tTlEnSZ5uW22MSvzURL	severe	0.969421	-3.83354
sQbKOVZELeUdjYT9UEVJizQZcvKlFlFZdxvbXv87aqPYS5sD32XHh8lZUXiCxRr8	moderate	-3.54376	-0.798437
T/3JOSZCeNT2ldNv4MbyIjVUU3nThK65gnVaYiAIGBl+LGAShlGvci7mqP2AZHI3	moderate	-5.05954	-1.59821
tHHZSsDE/hG7654TDaUcydR3DCRH8XeGqUEmCKC7RLr5jZRej1otmoFGugHV+xOH	severe	0.745971	-3.80748
tQHkWjofrQDaegMNa3MpesWnUH4ihHioCzsJR5X4hERhky3xcqjMcoVdoppG96eV	severe	1.42469	1.05699
txQt0wvnWctx36dJOtEliolf7RJrpKvZnQMPEW/rLCFF32xte1JppBot7gFzvOwL	moderate	0.917367	-1.90275
UJpnppRVgSCyGtvpBBUU1dSEdBSzIxQuw5L2OBGQTXUrX0Rl/bDe9F6+i02IODGp	fatal	8.11677	0.705522
UOD1DtVdyA0Arr2eJyNeWzt4ygJzLfPEJx896LlTHeapr++ueZFTGITWv6q0ThCs	healthy	-5.15795	3.62442
V8A3zKtGfkhVebc6tGL55oWO7nbCgPEWRv8uUCURGTPEcOzPJcCcpIkyRDwNGWor	severe	-1.48938	-3.60537
V8JoxvGOJ+gtJHkK+DxMVTP9lDrwN+19GatvKz2cT3REZjOzWeflG7wrBtIs9mdh	healthy	-7.4063	5.23985
vKFA359m/Naurn9Qn/VYK74tRI15t6jlatxSecCbn8GbAH+BqKwSlpP93HAZtZUx	severe	3.90636	1.74831
VvzLpQ2blj5t21Amkk2o8SQTdJ2d2MGNIqLwCv81+9gRuM1w8PMmbgr32WYzR0r9	moderate	-4.1	-0.712959
wa7BgV4irDd6O2CYlx2ZSZMK7Z5oG2RmAjUw7wq4PrbNH/x9+1eWjMve7sdtSHQ/	moderate	-3.6321	-1.37935
wgaJ64AOwldpaUHsQb4XAoPnhjry0nYJ+H7kb5Z0CAv3CWZozpz4nXffhLFHfQRv	moderate	-0.77721	-0.67217
WO0GNusX2gBT5MfqvO4HZa2sBH+lG51A7qtFvO/pzyjtKuok406oq7DotHGt5QYX	healthy	-5.96583	4.29472
Wos9ya26lGYCdyJwNnAeZJJP3m4E0hHY4/yztrikuL7wDAmGUJweLcMJxV20RVey	severe	-1.37026	-4.5368
xE5XXkFA/IwLvDll8cXclpyTWRuyurakmzCTen9zxuLgXs7WF/cTia1x6J3UHDWV	fatal	3.55161	0.019049
Xf7P8ShuVffMus00U+aPenh5QMOave8qmdjexY/+kP8Zg7IZYH90mOCvF1nl78O/	moderate	-5.42457	-0.946544
XP2Pgnl7y2Iniu6kjLFrBrBZFRAtRDMSptKxAYaipfrWbXMNoEpLrFVfD3+eI/BW	severe	4.20205	1.83983
y8Dd6j7ZhNRl9IBeLuDjEuWrgszxvThMpsgshAfkfkDt5hJyjqbgVg57rMvBngl0	fatal	7.90446	2.12824
yjZ59DkN4TAHu85teAPQUdfKC9EI0ov2tzi5iq+SQ33qb+xgSBRshDNqU2GTeW3B	severe	-1.02451	-1.63763
yKn85SFQZPkl0p44Ec+KWevuJjpcy/DRAJxXyg+4Zu2e7NN7hLq2gSr6zeFHU7Hs	moderate	-3.92018	0.453565
z/1X7dnIptXD3SzIjwzhydVMKry1nAGJGJevwojLpL0JNLe/76njzpYDrwN9ogtQ	severe	3.02264	2.20138
zaVK43+HddPGglG3hXvcfYOSkL5E8+EdJZhf/X/lMkimGyPwzFkzAumfEoTcktCO	severe	6.05939	1.82769
zoXi+ZQF6ZI3jBemfCa3leq0wwL+yFOjNtsHluHLF/j6TDGnGmXPhzOaeTAykdku	moderate	-2.26267	-1.68286
zUzg30ZopzoAIH+0xdckiN8SRoiEWtIVMhMjVil5eUWxTsb5VztRQK83n+rqNOBz	fatal	6.15946	0.791016

## Sheet: Fig1F_volcano
Fig 1F Differential soluble marker level wave 2 vs wave 1 at time of inclusion
	Moderate		Severe		Fatal
Soluble marker	log2FC	pValue FDR	log2FC	pValue FDR	log2FC	pValue FDR
APRIL			-1.51072	0.00647396
CCL1	-1.26752	0.00647396	-1.56271	2.08551e-05	-0.930459	0.015705
CCL11			1.47919	0.00134552	1.85627	0.0156553
CCL13	-0.654114	0.0274138
CCL17	-2.12033	0.00968713	-2.33155	0.00664967
CCL19	-1.4686	0.00514445	-2.28491	0.000201982
CCL20	-0.990332	0.0274138	-1.77262	0.00147574	-2.29123	0.0274138
CCL21			-2.26444	2.06919e-05
CCL22			-1.44277	0.0055108
CCL23			-1.69281	0.016992	-1.38424	0.0439863
CCL24	-0.912615	0.0339219	-2.58806	0.00339967
CCL25			-0.695978	0.0156553
CCL27	-0.899853	0.0398032
CCL3			-1.38389	0.000319429
CCL7	-1.55619	0.00613516	-2.11272	2.06919e-05	-1.18345	0.00893372
CX3CL1	-1.16739	0.0274138	-0.857298	0.00147574
CXCL1					-8.86728	0.0217183
CXCL10			1.13537	0.030142
CXCL11			-1.05349	0.0160269	-1.86507	0.0385697
CXCL2			-2.76018	0.000154332
CXCL5	-1.3681	0.00647396	-7.5216	0.000201982	-1.59282	0.0176205
CXCL6	-1.18664	0.015705	-1.84445	4.23933e-05	-1.16581	0.030142
GCSF			-1.37892	0.0217183
GMCSF			-4.85454	0.00641933
IFNg			-1.62557	0.0156553	-1.88452	0.015705
IL11			-0.763273	0.019195
IL2			-3.5222	0.0398032
IL2Ra					-8.44708	0.0258934
IL8			-5.47564	0.000723656
IL9			-0.663607	0.00613516
LIF			-5.47491	0.0126637
MCSF			-5.78041	0.0155971	-6.14975	0.0202273
MMP2	-11.7054	0.0336553
Osteocalcin	-8.94307	0.0331616	-9.14268	0.00719938
Osteopontin	-1.06863	0.0348175
sCD30	-1.44597	0.0473424
SCGFb			-1.32653	2.49806e-05
sIL6Ra					1.25049	0.0439863
sTNFR1			-10.3917	0.000914395
sTNFR2	-7.81217	0.00957873	-1.51244	0.00254998
TNFb			-1.14395	0.00138
TSLP			-3.39068	0.0055108

## Sheet: Fig1G_correlation
Fig1G Spearman correlation between soluble marker level and severity score at time of inclusion
Soluble marker	r	r2	p
CCL21	0.455408	0.207396	2.61488e-05
CXCL13	0.412118	0.169841	0.000154015
CCL27	0.101877	0.0103789	0.365412
CXCL5	0.245418	0.0602299	0.0239746
CCL24	0.262626	0.0689723	0.0159337
CCL26	0.341441	0.116582	0.00180793
CX3CL1	0.562523	0.316432	5.51467e-08
CXCL6	0.224305	0.0503127	0.0388451
GMCSF	0.220146	0.0484641	0.0423629
CXCL2	0.135193	0.0182771	0.224895
CCL1	0.314184	0.0987117	0.00420247
IFNg	0.0940046	0.00883686	0.402992
IL2	0.264254	0.0698303	0.015212
IL6	0.396861	0.157499	0.000281268
IL10	0.292195	0.0853779	0.00733278
CXCL11	0.312333	0.0975517	0.00423479
CCL8	-0.0227382	0.000517025	0.826869
CCL7	0.31444	0.0988724	0.00420247
CCL13	0.3132	0.0980945	0.00422566
CCL22	0.243812	0.0594441	0.0245723
MIF	-0.0799093	0.0063855	0.466951
CCL3	0.360695	0.130101	0.000975989
CCL20	0.49739	0.247397	2.71232e-06
CCL15	0.247359	0.0611864	0.0231782
CCL19	0.290586	0.0844405	0.00754197
CCL23	0.215547	0.0464605	0.0466359
CXCL16	0.589933	0.348021	1.16847e-08
CCL17	0.27129	0.0735985	0.0125975
CCL25	0.376671	0.141881	0.00056631
TNFa	0.321661	0.103466	0.00342239
CCL11	-0.0798604	0.00637769	0.466951
GCSF	0.304372	0.0926424	0.00541958
CXCL1	-0.121059	0.0146552	0.280457
HGF	0.650021	0.422527	7.55105e-11
IL16	0.4588	0.210498	2.40485e-05
IL18	0.403124	0.162509	0.000222549
IL1ra	0.367832	0.1353	0.000756213
IL1b	0.347073	0.12046	0.00150456
IL2Ra	0.382441	0.146261	0.000484462
IL8	0.380915	0.145096	0.00049334
IL9	0.0451384	0.00203748	0.682478
CXCL10	0.104019	0.01082	0.359508
LIF	0.452961	0.205173	2.72122e-05
CCL2	0.301055	0.0906344	0.00575102
MCSF	0.234234	0.0548656	0.031179
CXCL9	0.372394	0.138677	0.000650702
MIP1b	0.154285	0.0238039	0.161704
PDGFBB	0.183476	0.0336636	0.0942094
RANTES	0.329919	0.108847	0.00261289
SCF	0.349255	0.121979	0.00143194
SCGFb	0.300201	0.0901205	0.00577025
CXCL12	0.0819586	0.00671721	0.466951
TNFb	0.0712128	0.00507126	0.513677
TRAIL	0.350827	0.123079	0.00139731
APRIL	0.386471	0.14936	0.000426649
BAFF	0.286504	0.0820844	0.00821068
sCD30	0.44914	0.201727	3.07402e-05
sCD163	0.558624	0.312061	5.9728e-08
Chitinase3like1	0.501812	0.251815	2.3381e-06
sIL6Rb	0.337871	0.114157	0.0020034
sIL6Ra	0.437157	0.191106	5.37702e-05
IL11	0.426425	0.181838	8.67401e-05
IL20	0.420389	0.176727	0.000109547
IL28A	0.170585	0.0290994	0.119339
MMP1	0.286497	0.0820804	0.00821068
MMP2	0.183779	0.0337748	0.0942094
MMP3	-0.177971	0.0316736	0.104143
Osteocalcin	0.261566	0.0684167	0.0159337
Osteopontin	0.572221	0.327437	3.40194e-08
Pentraxin3	0.285373	0.0814376	0.00832088
sTNFR1	0.301853	0.0911154	0.00574612
sTNFR2	0.514614	0.264827	1.17853e-06
TSLP	0.0426963	0.00182298	0.690528
TWEAK	0.230677	0.0532118	0.0335895

## Sheet: Fig1H_correlation
Fig1H Spearman correlation between soluble marker level and maximum severity score
Soluble marker	r	r2	p
CCL21	0.526156	0.27684	5.36617e-07
CXCL13	0.459924	0.21153	1.69336e-05
CCL27	0.0986211	0.00972612	0.388999
CXCL5	0.218005	0.0475261	0.0477197
CCL24	0.32309	0.104387	0.00356201
CCL26	0.33097	0.109541	0.00268636
CX3CL1	0.500455	0.250456	1.98369e-06
CXCL6	0.231863	0.0537605	0.0358898
GMCSF	0.290545	0.0844167	0.00792959
CXCL2	0.095553	0.00913038	0.400261
CCL1	0.40151	0.16121	0.000255037
IFNg	0.244636	0.059847	0.0269723
IL2	0.246799	0.0609097	0.0255871
IL6	0.461935	0.213384	1.64918e-05
IL10	0.316183	0.0999718	0.00391662
CXCL11	0.316374	0.100093	0.00391662
CCL8	-0.0852032	0.00725958	0.447994
CCL7	0.319208	0.101894	0.00373718
CCL13	0.264374	0.0698934	0.0169632
CCL22	0.183462	0.0336584	0.101092
MIF	0.00855131	7.31249e-05	0.934451
CCL3	0.386332	0.149253	0.00040782
CCL20	0.53266	0.283726	4.07987e-07
CCL15	0.230891	0.0533105	0.0360754
CCL19	0.329251	0.108406	0.00276758
CCL23	0.17847	0.0318516	0.110416
CXCL16	0.577028	0.332962	2.30002e-08
CCL17	0.148169	0.0219541	0.187299
CCL25	0.489376	0.239488	3.58141e-06
TNFa	0.343352	0.117891	0.00173932
CCL11	-0.0633668	0.00401535	0.572783
GCSF	0.305808	0.0935184	0.00530442
CXCL1	-0.185731	0.0344959	0.0980378
HGF	0.605443	0.366561	3.77119e-09
IL16	0.39973	0.159784	0.000260798
IL18	0.218974	0.0479496	0.0477197
IL1ra	0.437758	0.191632	4.83812e-05
IL1b	0.252044	0.0635264	0.0225926
IL2Ra	0.257179	0.066141	0.020429
IL8	0.36803	0.135446	0.00074995
IL9	-0.131381	0.017261	0.247966
CXCL10	0.112403	0.0126345	0.331972
LIF	0.374231	0.140049	0.000610286
CCL2	0.297996	0.0888015	0.0063698
MCSF	0.164862	0.0271796	0.140811
CXCL9	0.439533	0.193189	4.74602e-05
MIP1b	-0.0475255	0.00225868	0.665405
PDGFBB	-0.0109933	0.000120852	0.928339
RANTES	0.0651356	0.00424265	0.569024
SCF	0.298265	0.0889622	0.0063698
SCGFb	0.299962	0.0899774	0.00628808
CXCL12	0.0902215	0.00813992	0.424751
TNFb	-0.102479	0.010502	0.373516
TRAIL	0.151911	0.0230769	0.180416
APRIL	0.373897	0.139799	0.000610286
BAFF	0.365964	0.133929	0.000784963
sCD30	0.380002	0.144401	0.000513423
sCD163	0.50136	0.251362	1.98369e-06
Chitinase3like1	0.539071	0.290598	3.22124e-07
sIL6Rb	0.3528	0.124468	0.00124386
sIL6Ra	0.35468	0.125798	0.00119798
IL11	0.41617	0.173198	0.00013488
IL20	0.395303	0.156265	0.000295682
IL28A	0.217569	0.0473363	0.0477197
MMP1	0.24333	0.0592096	0.0269723
MMP2	0.253849	0.0644396	0.021956
MMP3	-0.110569	0.0122254	0.336063
Osteocalcin	0.175116	0.0306655	0.116359
Osteopontin	0.602831	0.363406	3.77119e-09
Pentraxin3	0.309384	0.0957187	0.00482538
sTNFR1	0.394594	0.155705	0.000295682
sTNFR2	0.505329	0.255357	1.863e-06
TSLP	-0.0601017	0.00361221	0.586665
TWEAK	0.268821	0.0722647	0.0152247

## Sheet: Fig2_lasso
	Fig2 Lasso predicted probability TTS (test data shown)
	Fatal vs non fatal					ICU vs no ICU					High vs low max peak severity					Short vs long recovery
	Patient ID	Label	Predictions			Patient ID	Label	Predictions			Patient ID	Label	Predictions			Patient ID	Label	Predictions
4	1zAUH16zFlfVT83Qjg4A/u3/nc9dB4I87fXj91TDFN5YYg3OCBRKuCqn5/Gd1x97	nonfatal	0.817506236732162			116k3XP8fbpfbPj9xnGFT3qfBaG9irRQCQzpxlWpO2xQ0cSQ93jBbisexbtfT92u	ICU	0.0527931989645111			116k3XP8fbpfbPj9xnGFT3qfBaG9irRQCQzpxlWpO2xQ0cSQ93jBbisexbtfT92u	high	0.108318173141762			116k3XP8fbpfbPj9xnGFT3qfBaG9irRQCQzpxlWpO2xQ0cSQ93jBbisexbtfT92u	long	0.252575639017588
6	3grTGn9pno6YnF5IspWS5UjHNJatwCB2NZlo86X9nnoByiksekTJUhFxmcGlZ8Yk	fatal	0.69179827199541			1zAUH16zFlfVT83Qjg4A/u3/nc9dB4I87fXj91TDFN5YYg3OCBRKuCqn5/Gd1x97	ICU	0.787848060208397			1zAUH16zFlfVT83Qjg4A/u3/nc9dB4I87fXj91TDFN5YYg3OCBRKuCqn5/Gd1x97	high	0.759829839359164			2UsL+D2brFMxDHjFk0tAqpyNTuBh5Fdouo5rmEuP3ZpSyj6vOx9SmPTv5M6sDWRy	long	0.674657861258928
9	45jKxNoUZoT1ZV8Om3/0wmR0gXM800jR6WssoTgTOKlQ6HGKruZBin6uADG7SdoK	nonfatal	0.791828786042813			2UsL+D2brFMxDHjFk0tAqpyNTuBh5Fdouo5rmEuP3ZpSyj6vOx9SmPTv5M6sDWRy	ICU	0.4151548745205			2UsL+D2brFMxDHjFk0tAqpyNTuBh5Fdouo5rmEuP3ZpSyj6vOx9SmPTv5M6sDWRy	high	0.699011532118746			3grTGn9pno6YnF5IspWS5UjHNJatwCB2NZlo86X9nnoByiksekTJUhFxmcGlZ8Yk	long	0.590795496804372
10	4rv9PXLpImD2ivXPyTImbsaAuXugdWj1QAQOJmOkjkVrAyASpEJXYQbHACGoLsRk	nonfatal	0.827554199191227			3tO/6sD5UsbARIrVrKj5RbrRivp2NW1GMNC2qfhejfXVuL+/7p9z1EbM6rusOubE	ICU	0.0768710752530009			3tO/6sD5UsbARIrVrKj5RbrRivp2NW1GMNC2qfhejfXVuL+/7p9z1EbM6rusOubE	high	0.66568096290527			3XkauvfySxlwiiPtIi8CPcDFTbDoGdgHzeEwU5T5MBLm3+slG1Ihxlk7Y1zCsHz4	long	0.1887625861705
16	aiZNA1oN+bagknI4yGj+YSWsmll4c3uYX1EFgZf2e3A0Cmtn84q792qzUJwPDD4d	fatal	0.738052272108139			45jKxNoUZoT1ZV8Om3/0wmR0gXM800jR6WssoTgTOKlQ6HGKruZBin6uADG7SdoK	ICU	0.519299256485391			45jKxNoUZoT1ZV8Om3/0wmR0gXM800jR6WssoTgTOKlQ6HGKruZBin6uADG7SdoK	high	0.354175706133146			5ArETcbNx7Kjn1isNvs7qlXKMJvE2QQQ1/PkGhyT6Bymm1lhkT0K00FB9n8CCd+/	long	0.247484721045887
17	aqcsupk0gdOokwiNpws/tUdGttZGtkGBTaW22Li+cfbawpoJeIxGXiJRfwrYI3kE	nonfatal	0.756118861954695			69sPaDH90zktrfoJbltgKYGuQljhAbnAPB3R9WjJ4nllimvBilMpoqtTqhwZFbbV	ICU	0.217906459976562			69sPaDH90zktrfoJbltgKYGuQljhAbnAPB3R9WjJ4nllimvBilMpoqtTqhwZFbbV	high	0.330616739950547			5fwX9abyvYC7AW9yBk0F3GctHKdwwxNNmvZ4YHpRJVh5oSjKr1TSH0+5czOd33Uc	short	0.577611641279635
18	b8e6QcokPUc+YiRTHkuDB+3si3EJ479934OZyjzLnM7Z1+1stvBZRg80yCxEc/9b	nonfatal	0.613213929043258			AedhK/6kaoe0K+uMg/RlF1bIH+6gJpoYltLrLZ3ORYOsheqEOGmS/tcoAXOz8lcR	ICU	0.0780945369606838			AedhK/6kaoe0K+uMg/RlF1bIH+6gJpoYltLrLZ3ORYOsheqEOGmS/tcoAXOz8lcR	high	0.110269109789784			a1xDrMnJR18O5rcYS5g2X/r2vy47t+30pK191JpZukdsDUEull03z+t4z+qKwmB8	long	0.341545533873945
21	BK6B3zlawl+cOfNG8WbQm37bWryAWzy8RMaJd03diGVufZbj9bdtV4d+8EDBHRgh	nonfatal	0.777451701129283			b8e6QcokPUc+YiRTHkuDB+3si3EJ479934OZyjzLnM7Z1+1stvBZRg80yCxEc/9b	noICU	0.0180102677873016			b8e6QcokPUc+YiRTHkuDB+3si3EJ479934OZyjzLnM7Z1+1stvBZRg80yCxEc/9b	low	0.0219463181775274			aiZNA1oN+bagknI4yGj+YSWsmll4c3uYX1EFgZf2e3A0Cmtn84q792qzUJwPDD4d	long	0.211769642028585
24	c1vOVA2T3AUyJk4d/yj7rQ+iNQVhdaHLQ5rq+rfdp65q+hXvns3GKp/GtJlIX916	nonfatal	0.702160482250941			BEEvWIGSg5SeQ1tdwDx58OnHtel6/vv0DGzFrW2o3bhnDwQw/nM+0L17ID5H3cl7	ICU	0.174592329818577			BEEvWIGSg5SeQ1tdwDx58OnHtel6/vv0DGzFrW2o3bhnDwQw/nM+0L17ID5H3cl7	high	0.216962039692654			BK6B3zlawl+cOfNG8WbQm37bWryAWzy8RMaJd03diGVufZbj9bdtV4d+8EDBHRgh	short	0.600162891172861
28	cYWLDDQ6UtTYdydjsSfX92xZBGbalfaYzUqo2D6PPLjDYuO2WU7xswuwVtiLtaxp	nonfatal	0.782895182805278			BKSy5mnDbLNbFmhNjlJ8e2Dh5bgm87DxZrbUFhDWS4uTECpCt+ew0gqpd4WXkHzT	ICU	0.348009064556871			BKSy5mnDbLNbFmhNjlJ8e2Dh5bgm87DxZrbUFhDWS4uTECpCt+ew0gqpd4WXkHzT	high	0.400401486174303			BKSy5mnDbLNbFmhNjlJ8e2Dh5bgm87DxZrbUFhDWS4uTECpCt+ew0gqpd4WXkHzT	long	0.365151487938519
32	DSgTLbdDg7kyEeGhdGjmqPHRZ68d0I8bNigTQej1HMqZBJyTWHSy3FdKTrvVG3KZ	fatal	0.783518049590591			cp+w4Ha93Ev8+71UzUOzRvIzr4KmklROfnfWU97NVc2HQEqHLMByOIP98H7h7jEn	noICU	0.342648906119481			cp+w4Ha93Ev8+71UzUOzRvIzr4KmklROfnfWU97NVc2HQEqHLMByOIP98H7h7jEn	low	0.100937633107224			bqSX+86Jc8ETR0A7549c/EgkvKbmLDnqPtRjLoLfiFG8FridDz44EO/fXGFXlSQ+	long	0.156629619829179
33	DY0duSCcrArY3V/UMoLHbVUuUXOzTkKogibg7cazlfCOsbTQYXsWy93vNHZY5fbW	nonfatal	0.705882020110462			Cxgt2Dp/rjNOqjCg6UlxHRVMTuJg/BPdCt2gfjCM9ibsgGLBTFRTdTt+U26f3K2N	ICU	0.0437686248884406			Cxgt2Dp/rjNOqjCg6UlxHRVMTuJg/BPdCt2gfjCM9ibsgGLBTFRTdTt+U26f3K2N	high	0.0608747599359965			cYWLDDQ6UtTYdydjsSfX92xZBGbalfaYzUqo2D6PPLjDYuO2WU7xswuwVtiLtaxp	short	0.637441390095653
38	goTfIaNfNaBmrpa8jap5r9TRNgI9INwnUXYh46Kh5eBauFQjmeAuxgqUhO8+LyRr	nonfatal	0.868810388691982			DY0duSCcrArY3V/UMoLHbVUuUXOzTkKogibg7cazlfCOsbTQYXsWy93vNHZY5fbW	noICU	0.390913823585101			DY0duSCcrArY3V/UMoLHbVUuUXOzTkKogibg7cazlfCOsbTQYXsWy93vNHZY5fbW	low	0.625324481654737			D97+0HT2u3hTafBzYNxLR7dWy+yCZypeMF/n9KdcVyMFd95imEBD2ZvgB8m7886T	long	0.535388935848887
39	gU+/cD/YQ/aW5qoqoON5cSHuu1255i14NJEsVuvEW2g0xYCihpKofI5kbFkKYO8V	nonfatal	0.737013646598846			ErR4JsnUj778LPqm3GIGSqglGeMPYP4EfEegzIf6cH9VRxlqAuu3FnJPsn2pUVGc	ICU	0.0690754274392158			ErR4JsnUj778LPqm3GIGSqglGeMPYP4EfEegzIf6cH9VRxlqAuu3FnJPsn2pUVGc	high	0.184649785354978			goTfIaNfNaBmrpa8jap5r9TRNgI9INwnUXYh46Kh5eBauFQjmeAuxgqUhO8+LyRr	short	0.669498923541085
41	H9C8LHv68+FC8zU1+thPZtkCynLBfi8DcwCSQ6cASugLRddJcWqi7oPxFhupj/E7	nonfatal	0.818396031438083			H3BtcjdwWsegREU4zRDTGS9UpbjEMgId3/I9kWwhtMQR8R4qK189LQEzknBcLNLg	noICU	0.646605567917155			esJHqMN05KW8mNlM7+6N1w0k+x2EWcO0YRVDSV1rEVF8JgfPGv40/ml9yVbDemuu	high	0.26686063697084			gU+/cD/YQ/aW5qoqoON5cSHuu1255i14NJEsVuvEW2g0xYCihpKofI5kbFkKYO8V	long	0.336062506570729
42	hBTqUoWYwbtNXVxYOse0abBW2qX/lwfgK2bLEv7ZIZocJZLalfnRF0sHdZ5nNMxz	nonfatal	0.819523835240991			hTTNG9sD0Khb/ruLT0X9ZSQyepiPtf92Fzo82xwxjgjMzpjC5mkDQJfNnMf2DPQW	ICU	0.499032476823598			H3BtcjdwWsegREU4zRDTGS9UpbjEMgId3/I9kWwhtMQR8R4qK189LQEzknBcLNLg	low	0.596184955085579			H3BtcjdwWsegREU4zRDTGS9UpbjEMgId3/I9kWwhtMQR8R4qK189LQEzknBcLNLg	short	0.632465237525872
43	hTTNG9sD0Khb/ruLT0X9ZSQyepiPtf92Fzo82xwxjgjMzpjC5mkDQJfNnMf2DPQW	fatal	0.838535817058652			IJRuI3J6UsTPPw6HlSo8VD58mFFaFjtcur6coWtrG/CA3OQJjrN0wgVm3tsoPqpz	noICU	0.978132838589025			H9C8LHv68+FC8zU1+thPZtkCynLBfi8DcwCSQ6cASugLRddJcWqi7oPxFhupj/E7	low	0.773515912226649			HzX1oE6NXae86/muH/gocWxdNf+furhYSR5eX+uGGlHu3dahonSXGzjPUSqLojDF	long	0.161780071334194
52	L3nV66XpeE1+1/vEesuEJNc9gNqX3rUUVbowYulxvMpNVaOW0mRLlcRfQXCTftg3	fatal	0.812403239104951			Iptj1rulpGbjXmWwRHo+hoxLu5tjGQLWEONacuNPHbVBCVHfvxYVZFD4LmrehUDL	ICU	0.0896018833158525			hTTNG9sD0Khb/ruLT0X9ZSQyepiPtf92Fzo82xwxjgjMzpjC5mkDQJfNnMf2DPQW	high	0.595081740374799			Iuocm9lp2jdqmR/WZOXbYg5ALZb2i08UyRl2W25V49tIo+fPlMByjq4LtNj+r0oH	long	0.215359135453013
53	LcBchePVC/pFYtdwAbFLLzTe9lTem3MexuwEEkqWg0LWvGJnbN2SbAsyoZLMmUn4	nonfatal	0.836024682600833			JSkOoqD7Tk9JGUnlJ0T3SWOUW8K0IgC8IwtVO7yeox1th9iNrOqNVCbx7eCZv26j	ICU	0.59027438024966			Iptj1rulpGbjXmWwRHo+hoxLu5tjGQLWEONacuNPHbVBCVHfvxYVZFD4LmrehUDL	high	0.0853329356699525			lnp/LnZrPC0LvKXSNRsGCBTyhNWCMN/NVdOdDUYWjQI5STiyvvv/9XBVXq6KUffw	long	0.077812714828111
61	NvkjWi+nUSVE1LN02uxWy2OHtzCZ/1zsxo2l5G5/9o+vI7t/KJYM+spZPYcHAcT3	nonfatal	0.854687718824997			LcBchePVC/pFYtdwAbFLLzTe9lTem3MexuwEEkqWg0LWvGJnbN2SbAsyoZLMmUn4	noICU	0.596542926129769			JSkOoqD7Tk9JGUnlJ0T3SWOUW8K0IgC8IwtVO7yeox1th9iNrOqNVCbx7eCZv26j	high	0.639289946570651			nuNQa10zlrEd1psR9EIxw5DlE6eLrGiTYrTOGdg3XRT6m95A+s5gP86gOSN2MsMP	short	0.697059660434632
63	obC4TRkr444gqIKhpeXLR9tXWdPkHZKlPXxdah8g3wzHbIwxCUMXFWvVSNjBv0Ok	fatal	0.771121195040506			mZ0HraDRncHD+LHzW8xnk/9Hy8x/MsfpzoQ8LqYgAm4qv8FHTJLmXSnkwk8SFgPY	ICU	0.0148693616176073			lT9U1RuQEz7xPb7HHiiGPaGqB9EOkmTGj+VxEhn2n3s1lgQCsGUBBImFKkwF9Ydp	low	0.125512064714836			S26hyvsG6oZ0NNmel795p0T6cbVCkW9HdT4WtNZVYlqL/tTlEnSZ5uW22MSvzURL	long	0.21019618963037
64	OcP6UVB5ecJuoBH3GzTWqqMekJdRUttypFWyd8FQTIuGoR+fcQjgJK3n7yvnXT5L	fatal	0.771999553836378			nWxoNsRfoY/BqPBpnZL7Wbppu4iRX5uQqhNXocGxhfegNHHl5lYl6veLODAWqXcD	ICU	0.0293347599243255			RMMl5UNiK+ZUrPXHCeQLUDBkpMw6PO1ls5utzjyglSycTd33cNkCplvj5F6XFwrr	high	0.195513435790526			T/3JOSZCeNT2ldNv4MbyIjVUU3nThK65gnVaYiAIGBl+LGAShlGvci7mqP2AZHI3	short	0.689663550273641
66	Q1menqbBhakX9NbLEyThUGEtBbSza3kjTD9xI28AT+S8YEYN675Np6eb6zzSombH	nonfatal	0.815819162795081			QMXt8nzc48I2aPr5+WAUxcLMXECbo1Nty209gPvIEeDHu/UDi/1Dv5DWjOknxt4i	ICU	0.0584301801609257			rQZbgEwiyhwB1MF0bVvKezmRI2/f323DCc2pIDg9/tU5ayK5ZQBIUrcUvT+aNHnF	low	0.287691172712772			tHHZSsDE/hG7654TDaUcydR3DCRH8XeGqUEmCKC7RLr5jZRej1otmoFGugHV+xOH	short	0.170622327160838
69	ReViPVvkECIbkbpkTMGtFxOa5InpQudP+iyFWiiQ5wFoaclIQVHWVSMfUSu36dFa	nonfatal	0.718916460161377			QSgR+d7kqSp7ju124rH3pQKZ/6pxadlL/QNlhj4Tw/gmqoxcfq0I+A0IpTj9bqH/	noICU	0.122589585805624			T/3JOSZCeNT2ldNv4MbyIjVUU3nThK65gnVaYiAIGBl+LGAShlGvci7mqP2AZHI3	low	0.831973895304675			vKFA359m/Naurn9Qn/VYK74tRI15t6jlatxSecCbn8GbAH+BqKwSlpP93HAZtZUx	long	0.0996668347703509
70	RMMl5UNiK+ZUrPXHCeQLUDBkpMw6PO1ls5utzjyglSycTd33cNkCplvj5F6XFwrr	nonfatal	0.746037316258242			tHHZSsDE/hG7654TDaUcydR3DCRH8XeGqUEmCKC7RLr5jZRej1otmoFGugHV+xOH	ICU	0.0470266879721724			tQHkWjofrQDaegMNa3MpesWnUH4ihHioCzsJR5X4hERhky3xcqjMcoVdoppG96eV	high	0.410898723390531			Wos9ya26lGYCdyJwNnAeZJJP3m4E0hHY4/yztrikuL7wDAmGUJweLcMJxV20RVey	short	0.437497303127499
73	S26hyvsG6oZ0NNmel795p0T6cbVCkW9HdT4WtNZVYlqL/tTlEnSZ5uW22MSvzURL	nonfatal	0.757457363499615			UJpnppRVgSCyGtvpBBUU1dSEdBSzIxQuw5L2OBGQTXUrX0Rl/bDe9F6+i02IODGp	ICU	0.0213431267022355			UJpnppRVgSCyGtvpBBUU1dSEdBSzIxQuw5L2OBGQTXUrX0Rl/bDe9F6+i02IODGp	high	0.0198268607801323			xE5XXkFA/IwLvDll8cXclpyTWRuyurakmzCTen9zxuLgXs7WF/cTia1x6J3UHDWV	long	0.168970654461631
82	VvzLpQ2blj5t21Amkk2o8SQTdJ2d2MGNIqLwCv81+9gRuM1w8PMmbgr32WYzR0r9	nonfatal	0.804981681680188			vKFA359m/Naurn9Qn/VYK74tRI15t6jlatxSecCbn8GbAH+BqKwSlpP93HAZtZUx	ICU	0.0683277730039806			V8A3zKtGfkhVebc6tGL55oWO7nbCgPEWRv8uUCURGTPEcOzPJcCcpIkyRDwNGWor	high	0.314307508637244			Xf7P8ShuVffMus00U+aPenh5QMOave8qmdjexY/+kP8Zg7IZYH90mOCvF1nl78O/	short	0.628450551434401
84	wgaJ64AOwldpaUHsQb4XAoPnhjry0nYJ+H7kb5Z0CAv3CWZozpz4nXffhLFHfQRv	nonfatal	0.826609618749994			VvzLpQ2blj5t21Amkk2o8SQTdJ2d2MGNIqLwCv81+9gRuM1w8PMmbgr32WYzR0r9	noICU	0.734759998422975			VvzLpQ2blj5t21Amkk2o8SQTdJ2d2MGNIqLwCv81+9gRuM1w8PMmbgr32WYzR0r9	low	0.779934485901924			XP2Pgnl7y2Iniu6kjLFrBrBZFRAtRDMSptKxAYaipfrWbXMNoEpLrFVfD3+eI/BW	long	0.133302779608822
88	XP2Pgnl7y2Iniu6kjLFrBrBZFRAtRDMSptKxAYaipfrWbXMNoEpLrFVfD3+eI/BW	nonfatal	0.770295115793434			Wos9ya26lGYCdyJwNnAeZJJP3m4E0hHY4/yztrikuL7wDAmGUJweLcMJxV20RVey	ICU	0.211037313557222			wgaJ64AOwldpaUHsQb4XAoPnhjry0nYJ+H7kb5Z0CAv3CWZozpz4nXffhLFHfQRv	low	0.208742084267584			z/1X7dnIptXD3SzIjwzhydVMKry1nAGJGJevwojLpL0JNLe/76njzpYDrwN9ogtQ	long	0.12203832623368
89	y8Dd6j7ZhNRl9IBeLuDjEuWrgszxvThMpsgshAfkfkDt5hJyjqbgVg57rMvBngl0	fatal	0.692283071812227			yKn85SFQZPkl0p44Ec+KWevuJjpcy/DRAJxXyg+4Zu2e7NN7hLq2gSr6zeFHU7Hs	noICU	0.759167969746789			xE5XXkFA/IwLvDll8cXclpyTWRuyurakmzCTen9zxuLgXs7WF/cTia1x6J3UHDWV	high	0.0760891341115022			zaVK43+HddPGglG3hXvcfYOSkL5E8+EdJZhf/X/lMkimGyPwzFkzAumfEoTcktCO	long	0.0674890377405113
90	yjZ59DkN4TAHu85teAPQUdfKC9EI0ov2tzi5iq+SQ33qb+xgSBRshDNqU2GTeW3B	nonfatal	0.767245403853808			z/1X7dnIptXD3SzIjwzhydVMKry1nAGJGJevwojLpL0JNLe/76njzpYDrwN9ogtQ	ICU	0.19749111824407			XP2Pgnl7y2Iniu6kjLFrBrBZFRAtRDMSptKxAYaipfrWbXMNoEpLrFVfD3+eI/BW	high	0.0940067368905558			zoXi+ZQF6ZI3jBemfCa3leq0wwL+yFOjNtsHluHLF/j6TDGnGmXPhzOaeTAykdku	short	0.904305448315261
92	z/1X7dnIptXD3SzIjwzhydVMKry1nAGJGJevwojLpL0JNLe/76njzpYDrwN9ogtQ	nonfatal	0.782705025270566			zoXi+ZQF6ZI3jBemfCa3leq0wwL+yFOjNtsHluHLF/j6TDGnGmXPhzOaeTAykdku	noICU	0.558200197808364			yKn85SFQZPkl0p44Ec+KWevuJjpcy/DRAJxXyg+4Zu2e7NN7hLq2gSr6zeFHU7Hs	low	0.769476069247929

## Sheet: Fig3_fittedmeanprofiles_p
Fig3 Fitted mean soluble marker profile p values, overall score
	P value
Soluble marker	Fatal vs moderate	Fatal vs severe	Severe vs moderate
BAFF	7.78983e-05	0.022363	0.00532806
CCL1	0.000765605	5.28337e-07	1.65131e-06
CCL13	0.0157654	0.0024849	0.000964895
CCL15	9.27096e-06	0.00201916	0.00193899
CCL17	0.279566	0.00274576	0.339265
CCL19	0.101328	0.65879	0.0126874
CCL2	0.00618117	0.00300544	0.00898459
CCL20	6.79185e-09	2.35229e-09	2.91722e-05
CCL21	0.0258346	0.766232	0.0058807
CCL22	0.264554	0.0304517	0.00917597
CCL23	0.00180669	0.0542774	0.0003266
CCL24	0.0212318	0.036049	0.00808985
CCL25	4.24663e-05	0.00523999	0.00500905
CCL27	0.00254139	0.0655244	0.137234
CCL3	0.00158634	0.122144	0.00339676
CCL7	0.0295496	0.00612239	0.197783
CCL8	1.31949e-06	0.00107647	0.00391703
Chitinase3like1	1.40894e-12	8.91062e-09
CX3CL1	7.29126e-13	0.00164105	1.63519e-07
CXCL1	0.0468684	0.0421162	0.968133
CXCL10	1.90854e-08	8.22394e-05	0.00940189
CXCL11	0.000226699	0.15997	6.4735e-09
CXCL13	3.56711e-12	1.90518e-11	0.000630915
CXCL16	2.84795e-13	7.44909e-09	7.73405e-08
CXCL2	0.025012	8.585e-06	0.030366
CXCL5	0.204296	0.0664758	0.0102388
CXCL6	0.167109	0.00604948	0.0300622
CXCL9	0.00140661	0.00176588	0.548925
GMCSF	0.128202	0.324763	0.000808166
HGF	7.13588e-06	1.87198e-08	7.51478e-11
IFNg	0.00208518	0.553082	6.87584e-05
IL10	0.00202057	0.0223825	0.304979
IL11	4.57755e-12	0.00400031	6.8273e-07
IL16	3.99396e-05	0.00702761	0.0734903
IL18	0.000934389	6.76395e-05	0.274048
IL2	0.023657	0.0155982	0.187155
IL20	3.44947e-06	0.0023133	0.0093373
IL28A	0.114725	0.311627	0.0273091
IL2Ra	0.00110058	0.000102595	0.50308
IL6	4.8643e-08	1.12054e-07	3.93639e-05
IL8	0.00214824	0.0825061	0.0253164
MCSF	5.07885e-05	3.40695e-05	0.452295
MIF	0.000163581	0.403266	2.62808e-06
MMP2	0.00442697	0.135156	0.00537254
MMP3	0.84236	0.0204274	1.38492e-06
Osteopontin	9.81722e-09	4.45624e-05	2.0683e-11
Pentraxin3	6.07867e-07	0.000559297	4.96377e-05
RANTES	0.194463	0.00929698	0.0004893
sCD163	8.07083e-15	1.93189e-06	8.88575e-10
sCD30	4.55739e-06	0.215417	0.000119719
SCF	0.144448	0.0108831	0.87662
SCGFb	0.0491477	0.0299328	0.0885478
sIL6Ra	0.000506336	0.000714376	9.62975e-07
sIL6Rb	2.9624e-07	0.0126811	0.000558215
sTNFR1	0.136569	0.0105393	1.22941e-09
sTNFR2	2.2989e-08	0.0181301	2.19677e-06
TNFa	0.0159966	0.0734487	0.247415
TNFb	0.124403	0.0423679	0.00432669
TSLP	0.0142561	0.0695723	0.203398
TWEAK	0.000753274	0.14526	0.0288744

[truncated: 8 more sheets: Fig4A_fittedmeanprofiles_p, Fig5A_venn, Fig5B_volcano, SupFig1_univariate, SupFig2_univariate, SupFig5_univariate, SupFig6_refcontrol, covariate analysis]
