# Supplementary material for: Longitudinal soluble marker profiles reveal strong association between cytokine storms resulting from macrophage activation and disease severity in COVID-19 disease
Source: Sci Rep. 2024 Jun 5;14:12882. doi: 10.1038/s41598-024-63586-8 (PMC11153563; doi:10.1038/s41598-024-63586-8)
Supplement: Supplementary file 2 — Supplementary Information 2. [file 41598_2024_63586_MOESM2_ESM.xlsx]

## Sheet: raw data
Raw data (log2-transformed)
Patient ID	BEATCOVID ID	Age	Participant	Gender	Admission BMI	First day of recovery	Wave	Overall score	Day since symptom onset	Severity score	CCL21	CXCL13	CCL27	CXCL5	CCL24	CCL26	CX3CL1	CXCL6	GMCSF	CXCL2	CCL1	IFNg	IL2	IL6	IL10	CXCL11	CCL8	CCL7	CCL13	CCL22	MIF	CCL3	CCL20	CCL15	CCL19	CCL23	CXCL16	CCL17	CCL25	TNFa	CCL11	GCSF	CXCL1	HGF	IL16	IL18	IL1ra	IL1b	IL2Ra
0P3sEOUW697z33V5+xnOf+S89Dhbz8+zxkaRUsHpyVffjNU2sM3ku+xMpxbbOj0G	201708850	61	patient	1	26.3	NA	Wave 1	fatal	38	13	15.9107	7.21917	9.49985	11.917	8.76818	5.85798	8.42626	7.40088	5	11.2568	7.17991	5.58496	4.16993	5.64386	0	7.7879	7.21917	9.06609	7.65105	8.33539	12.9026	5.55459	5.55459	12.2219	9.15482	11.3707	9.32418	8.09276	10.021	4.39232	4.85798	7.90689	9.07948	13.56	8.02237	6.02237	0	0	7.37504
0P3sEOUW697z33V5+xnOf+S89Dhbz8+zxkaRUsHpyVffjNU2sM3ku+xMpxbbOj0G	201803817	61	patient	1	26.3	NA	Wave 1	fatal	43	14	16.3423	7.62936	9.94544	11.7624	9.51767	5.70044	8.44708	7.65105	4.90689	11.5826	7.67243	5.75489	3.58496	6.50779	0	8.14466	7.36632	9.01123	7.78136	8.67948	12.8504	5.55459	7	12.6103	9.42836	11.2234	9.67948	7.93664	9.95274	4.64386	4.64386	8.00562	8.58871	13.588	6.65821	6.04439	9.86728	1.58496	7.16993
0P3sEOUW697z33V5+xnOf+S89Dhbz8+zxkaRUsHpyVffjNU2sM3ku+xMpxbbOj0G	201807532	61	patient	1	26.3	NA	Wave 1	fatal	45	16	16.055	9.41996	9.35975	0	8.90087	5.39232	8.33985	5.61471	4	9.8009	7.03342	5.97728	0	3.45943	0	6.08746	5.45943	7.56986	6	8.33985	11.7981	3	5.49185	12.4019	0	11.0974	9.64205	6.20945	9.13443	3.45943	3.16993	0	0	13.4082	6.62936	6.10852	0	0	7.56224
0P3sEOUW697z33V5+xnOf+S89Dhbz8+zxkaRUsHpyVffjNU2sM3ku+xMpxbbOj0G	201900074	61	patient	1	26.3	NA	Wave 1	fatal	48	16	15.2038	9.72281	10.1421	12.2816	10.2336	6.24793	8.6865	7.89482	4.64386	11.3415	7.24793	5.45943	3.58496	6.02237	3.70044	6.97728	7.46761	9.01123	7.93074	7.89482	13.6439	5.08746	6.49185	12.5479	8.82337	10.7305	10.0954	8.26209	10.2597	4.52356	4	0	6.91886	10.6046	4.24793	3.70044	6.26679	0	4.32193
0P3sEOUW697z33V5+xnOf+S89Dhbz8+zxkaRUsHpyVffjNU2sM3ku+xMpxbbOj0G	201903409	61	patient	1	26.3	NA	Wave 1	fatal	50	16	15.7306	9.96723	10.5622	12.8999	10.3332	6.64386	8.7211	8.3837	4.80735	11.3298	7.61471	5.08746	4.32193	5.72792	4.16993	6.47573	7.58496	9.32867	7.87652	7.66534	13.1388	5.04439	6.50779	12.8152	9.19967	10.9396	10.3242	7.97728	10.5048	4.64386	4	0	6.97728	13.2936	5.32193	4.24793	8.39232	0	4.90689
0RUnsZdCD8XaxBfqudPPZoCKreenw0H+KYc/JlcgSpT36cxqUpw1/cbrFl53njpy	204410928	70	patient	1	24.02	54	Wave 2	severe	13	13	15.2366	8.14975	9.79766	0	5.45943	6.71425	9.63662	5.04439	0	0	5.45943	3.80735	0	8.06609	3.16993	7.57743	8.53528	7.20945	8.41363	8.92778	12.7918	4.75489	5.42626	12.06	8.62205	8.04439	10.388	6.79442	10.1523	5.9542	7.49185	7.56224	0	15.8842	7.18982	7.82655	11.8944	3	8.14466
0RUnsZdCD8XaxBfqudPPZoCKreenw0H+KYc/JlcgSpT36cxqUpw1/cbrFl53njpy	204414964	70	patient	1	24.02	54	Wave 2	severe	16	12	14.4509	7.3837	8.71768	0	7.45943	5.35755	8.40939	4.08746	0	0	0	2.80735	0	6.12928	0	6.75489	7.19967	0	6.47573	8.5812	12.6188	3.80735	4.52356	12.0102	0	7.35755	9.67596	6.58496	9.02237	5.61471	7.48382	6.30378	0	15.1387	6.47573	7.10852	10.2119	0	7.10852
0RUnsZdCD8XaxBfqudPPZoCKreenw0H+KYc/JlcgSpT36cxqUpw1/cbrFl53njpy	204505122	70	patient	1	24.02	54	Wave 2	severe	18	11	14.7812	8.06609	8.53138	0	7.14975	5.49185	8.27612	0	0	0	0	3	0	5.9542	0	6.6865	6.52356	0	6.02237	7.88874	12.5314	3.70044	4.85798	11.9633	0	8.04439	9.57175	0	9.41363	5.16993	6.32193	6.26679	0	14.2839	5.67243	6.58496	8.96867	0	6.9542
0RUnsZdCD8XaxBfqudPPZoCKreenw0H+KYc/JlcgSpT36cxqUpw1/cbrFl53njpy	204509932	70	patient	1	24.02	54	Wave 2	severe	20	13	14.9781	7.16993	8.11374	0	NA	4.9542	7.76818	0	0	0	0	3.16993	0	0	0	6.04439	6.20945	0	6.55459	7.29462	12.9377	2.58496	2.80735	11.7532	0	7.05528	9.5216	0	9.51964	4.32193	6.61471	0	0	14.6591	6.08746	6.70044	0	0	0
0RUnsZdCD8XaxBfqudPPZoCKreenw0H+KYc/JlcgSpT36cxqUpw1/cbrFl53njpy	204514688	70	patient	1	24.02	54	Wave 2	severe	23	12	17.1502	7.66534	10.5727	8.97728	9.66	7.65105	9.26913	7.87652	5.80735	9.46148	8.17991	6.78136	4.39232	7.84549	4.39232	8.56605	8.17493	9.33762	8.71425	8.29921	15.5277	5.88264	5.39232	12.098	9.70217	9.94691	9.50581	6.35755	12.2423	7.39232	6.82018	9.17493	0	13.3828	8.50779	7.75489	11.3163	0	8.25267
0RUnsZdCD8XaxBfqudPPZoCKreenw0H+KYc/JlcgSpT36cxqUpw1/cbrFl53njpy	204604694	70	patient	1	24.02	54	Wave 2	severe	25	11	16.5978	7.58496	10.3696	10.5651	9.53333	7.83289	9.50581	7.57743	5.97728	9.2503	8.10329	6.45943	4.39232	8.53528	4.45943	8.3837	7.90087	9.40727	8.71768	8.90689	15.6878	5.32193	7.08746	12.0348	9.88264	9.87652	9.67419	7.64386	12.3026	7.46761	6.74147	9.37069	9.19229	13.8568	8.64024	8.14466	12.3923	2.80735	9
0RUnsZdCD8XaxBfqudPPZoCKreenw0H+KYc/JlcgSpT36cxqUpw1/cbrFl53njpy	204609421	70	patient	1	24.02	54	Wave 2	severe	27	11	15.7577	8.13955	9.92926	10.6961	9.28077	6.59991	8.86109	7.43463	5.04439	10.2167	7.5157	5.64386	3.32193	4.52356	3.45943	8.71425	7.32193	7.88264	8.05528	8.62936	14.808	4.32193	5.78136	11.5994	8.88874	10.2515	9.22882	9.27845	10.5689	7.67948	5.78136	8.27612	0	11.7944	6.58496	6.91886	0	1.58496	0
0RUnsZdCD8XaxBfqudPPZoCKreenw0H+KYc/JlcgSpT36cxqUpw1/cbrFl53njpy	204614606	71	patient	1	24.02	54	Wave 2	severe	30	10	16.5742	7.48382	10.4157	10.3859	9.96723	7.94251	8.97728	7.88264	5.52356	9.05257	7.64386	5.93074	4.16993	4.85798	3.90689	8.30834	7.10852	8.94251	8.5157	8.43879	16.1317	4.58496	4.75489	12.2213	9.20701	9.38586	9.45943	9.07146	12.3171	6.87036	7.05528	8.51175	0	13.2217	8.43045	7.77479	9.62753	0	9.16491
0RUnsZdCD8XaxBfqudPPZoCKreenw0H+KYc/JlcgSpT36cxqUpw1/cbrFl53njpy	204704513	71	patient	1	24.02	54	Wave 2	severe	32	11	15.5493	5.52356	10.5584	9.69349	8.72451	5.90689	8.01681	5.45943	4.32193	8.8857	6.02237	5	0	0	2.58496	6.24793	5.35755	6.08746	7.56224	9.03617	14.2333	2.80735	0	10.5661	7.45943	8.19967	8.15987	6	10.2842	6.82018	6.39232	6.20945	0	6.59991	4.85798	4.45943	0	0	0
0RUnsZdCD8XaxBfqudPPZoCKreenw0H+KYc/JlcgSpT36cxqUpw1/cbrFl53njpy	204709572	71	patient	1	24.02	54	Wave 2	severe	34	10	15.7044	5.93074	9.73132	10.8742	9.05799	6.47573	8.61471	7.7879	5.2854	9.63481	6.56986	5.85798	0	4.75489	3.80735	7.98868	6.42626	7.60733	7.90689	7.88264	14.6594	4.16993	5.24793	11.9407	8.41363	9.09276	9.04439	8.35755	11.2485	7.20945	6.53916	8.55842	0	12.0244	7.20945	6.91886	0	0	0
0RUnsZdCD8XaxBfqudPPZoCKreenw0H+KYc/JlcgSpT36cxqUpw1/cbrFl53njpy	204714106	71	patient	1	24.02	54	Wave 2	severe	37	10	15.9004	7.90689	9.93369	11.7147	9.82814	6.96578	8.91588	7.01123	5.80735	10.7698	6.80735	7.17991	3.16993	7.01123	4.32193	8.75154	9.2854	7.9542	8.06609	7.71425	13.9865	6.10852	7.25739	12.0119	9.32418	10.2216	9.89482	6.89482	11.4993	7.84549	7.46761	10.683	0	13.1207	7.48382	9.62022	11.8665	2	0
0RUnsZdCD8XaxBfqudPPZoCKreenw0H+KYc/JlcgSpT36cxqUpw1/cbrFl53njpy	204804546	71	patient	1	24.02	54	Wave 2	severe	39	8	16.034	6.55459	10.3794	11.0154	9.19967	7.01123	9.21432	8.30378	5.2854	9.67066	7	5.88264	3.90689	5.08746	4.08746	8.65821	8.05528	8.63662	8.91588	8.69697	16.7978	4.9542	5.52356	12.2868	8.21432	9.02791	9.33092	10.2726	11.381	8.17991	7.8392	8.85175	0	13.1191	8.41785	7.93074	9.60548	2.80735	7.07682
0RUnsZdCD8XaxBfqudPPZoCKreenw0H+KYc/JlcgSpT36cxqUpw1/cbrFl53njpy	204809893	71	patient	1	24.02	54	Wave 2	severe	41	9	16.8497	7.2384	9.93664	11.7288	8.69	7.67948	9.17991	7.13955	5.88264	11.6746	6.91886	7.03342	3.32193	4.70044	4.64386	8.87344	8.3443	7.3837	9.74483	9.15987	15.7048	4.32193	5.9542	12.2796	9.92184	10.983	9.88417	10.5362	11.3326	7.62936	7.8392	8.31288	0	10.2574	7.37504	6.87036	10.5058	0	0
0RUnsZdCD8XaxBfqudPPZoCKreenw0H+KYc/JlcgSpT36cxqUpw1/cbrFl53njpy	204814440	71	patient	1	24.02	54	Wave 2	severe	44	11	16.0698	5.64386	9.9263	10.0835	8.54689	6.32193	8.04985	7	4.85798	8.74483	6.26679	5.80735	0	5.88264	3.32193	7.48382	7.02237	0	7.77479	7.98868	14.5798	4.32193	4.64386	11.8681	8.57365	9.16993	9.12153	7.29462	10.8857	7.18982	6.85798	8.58871	0	11.813	6.91886	6.42626	0	0	0
0RUnsZdCD8XaxBfqudPPZoCKreenw0H+KYc/JlcgSpT36cxqUpw1/cbrFl53njpy	204904551	71	patient	1	24.02	54	Wave 2	severe	46	10	15.5433	6.20945	10.5632	10.6375	8.75154	6.65821	9.01402	8.01123	5.20945	9.70736	6.93074	5.55459	3.70044	4	4.08746	8.81378	8.00562	8.19967	8.46761	8.74147	14.6226	5	5.70044	12.1941	8.5157	9.40301	9.21917	9.5157	10.6996	7.85798	7.17991	9.21432	0	11.8455	6.93074	7.19967	0	2	0
0RUnsZdCD8XaxBfqudPPZoCKreenw0H+KYc/JlcgSpT36cxqUpw1/cbrFl53njpy	204909177	71	patient	1	24.02	54	Wave 2	severe	48	12	15.2305	5.90689	10.5603	10.6064	8.87036	6.30378	9.01959	7.49985	5.04439	9.17991	6.85798	5.49185	3.32193	4	3.58496	8.26209	7.87652	7.41785	8.17493	8.77149	14.8575	4.75489	5.20945	11.9651	8.28077	9.13443	9.09276	9.53916	10.4676	7.69349	7.40088	9.03892	0	9.2854	6.24793	7.09803	0	1	0
0RUnsZdCD8XaxBfqudPPZoCKreenw0H+KYc/JlcgSpT36cxqUpw1/cbrFl53njpy	205005009	71	patient	1	24.02	54	Wave 2	severe	53	6	15.4257	5.88264	10.7507	10.8796	9.21917	6.44294	9.16491	7.62205	5.16993	9.46761	7	5.55459	3.58496	4.32193	3.90689	8.47168	7.80735	7.88264	8.10329	9.08481	14.2062	4.90689	5.04439	11.905	8.66178	9.23362	9.19722	9.52552	10.5294	7.84549	7.17991	9	0	9.21917	6.47573	7.31288	0	1.58496	0
0RUnsZdCD8XaxBfqudPPZoCKreenw0H+KYc/JlcgSpT36cxqUpw1/cbrFl53njpy	205009703	71	patient	1	24.02	54	Wave 2	severe	55	5	15.4646	6.06609	10.3309	10.8305	8.7879	6.33985	8.97441	7.02237	4.90689	9.21189	6.75489	5.49185	3.80735	4.90689	3.58496	8.51175	7.67948	7.41785	7.6865	8.69	14.649	4.64386	5.61471	11.9256	9.33985	9.79928	8.98014	8.79116	10.1586	7.60733	6.22882	8.82972	0	9.07146	6.10852	7.44294	0	1	0
116k3XP8fbpfbPj9xnGFT3qfBaG9irRQCQzpxlWpO2xQ0cSQ93jBbisexbtfT92u	203800871	44	patient	1	34.72	23	Wave 2	severe	11	9	15.8411	7.15987	9.62571	11.87	9.87036	6.16993	8.53138	7.90087	4.9542	10.014	6.56986	5.04439	4.52356	6.56986	4.45943	6.18982	6.45943	8.26679	6.14975	7.84549	16.1899	3.45943	3.32193	12.368	8.21917	9.98014	9.64926	6.14975	10.809	4.90689	5.83289	6.61471	10.0403	14.4964	8.65821	7.36632	9.75989	3.58496	7.60733
116k3XP8fbpfbPj9xnGFT3qfBaG9irRQCQzpxlWpO2xQ0cSQ93jBbisexbtfT92u	203804134	44	patient	1	34.72	23	Wave 2	severe	13	12	16.3182	6.49185	9.59246	11.1687	9.07682	5.45943	8.00562	7.48382	4.58496	9.49386	6.18982	4.90689	4	4.80735	3.70044	6.14975	5.67243	7.7879	6.30378	7.5157	14.752	3.16993	3	11.7781	7.6865	9.62388	9.17493	5.93074	10.0375	4.08746	4.90689	5.93074	9.5812	13.7282	6.37504	6.04439	0	2	6.26679
116k3XP8fbpfbPj9xnGFT3qfBaG9irRQCQzpxlWpO2xQ0cSQ93jBbisexbtfT92u	203808407	44	patient	1	34.72	23	Wave 2	severe	15	14	15.627	5.88264	9.32643	11.0627	8.64746	5.2854	7.45943	7.10852	4.52356	9.39446	6.12928	4.64386	3.58496	5.70044	3.80735	5.78136	5.61471	7.67948	5.83289	7.07682	14.1755	3	3.45943	11.3493	7.59246	9.48583	8.95128	5.70044	9.63662	3.80735	4.90689	5.80735	9.45121	12.5001	5.20945	5.32193	0	0	5.45943
116k3XP8fbpfbPj9xnGFT3qfBaG9irRQCQzpxlWpO2xQ0cSQ93jBbisexbtfT92u	203900297	44	patient	1	34.72	23	Wave 2	severe	18	9	18.3965	5.55459	9.71596	11.1935	8.48382	5.32193	7.50779	8.12412	4.39232	10.3106	6.20945	5.42626	3.58496	6.14975	3.45943	6.55459	6.37504	8.01681	6.78136	7.59991	14.4196	3.32193	3	11.4136	8.35755	9.62753	9.04712	6.08746	9.89785	4.24793	4.70044	6.26679	9.51964	12.8271	5.20945	5.35755	0	2.80735	5.45943
116k3XP8fbpfbPj9xnGFT3qfBaG9irRQCQzpxlWpO2xQ0cSQ93jBbisexbtfT92u	203903925	44	patient	1	34.72	23	Wave 2	severe	20	11	16.7678	5.75489	9.61102	11.1687	8.93369	5.45943	7.62936	8.02791	4.32193	9.92333	6.12928	4.9542	3.70044	5.67243	3.70044	6.12928	6.2854	7.93074	6.6865	7.74819	14.4607	3.16993	3.32193	11.6316	8.11894	9.87652	8.97728	6.35755	9.63662	4.16993	5.58496	6.26679	9.80574	12.9796	6.40939	6.06609	0	3	6.39232
116k3XP8fbpfbPj9xnGFT3qfBaG9irRQCQzpxlWpO2xQ0cSQ93jBbisexbtfT92u	203909030	44	patient	1	34.72	23	Wave 2	severe	22	6	16.5044	5.16993	9.2738	9.52552	8.13955	4.75489	7.31288	7.04439	3.16993	9.00843	5.80735	4.32193	2.80735	5.20945	0	5.39232	5.72792	7.62205	6.20945	7.72792	13.6305	2.80735	2.58496	11.4833	7.94251	9.25974	8.73809	6.16993	9.21189	3.80735	5.2854	5.49185	8.86109	10.5488	5.42626	5.52356	0	0	5.67243
116k3XP8fbpfbPj9xnGFT3qfBaG9irRQCQzpxlWpO2xQ0cSQ93jBbisexbtfT92u	203912619	44	patient	1	34.72	23	Wave 2	severe	25	1	17.815	5.2854	9.25503	10.1098	8.17493	5.08746	7.45943	7.32193	4	9.17991	6.10852	4.80735	3.16993	4.80735	0	6	6.12928	7.88874	6.94251	8.59991	14.0275	3.16993	3.16993	11.4569	8.21917	9.2738	8.61102	7.86419	9.56224	3.90689	5.64386	6.04439	9.11114	10.5137	5.20945	5.35755	0	0	5.20945
116k3XP8fbpfbPj9xnGFT3qfBaG9irRQCQzpxlWpO2xQ0cSQ93jBbisexbtfT92u	204009990	44	patient	1	34.72	23	Wave 2	severe	29	0	16.5275	5.08746	8.90388	9.76155	7.72792	4.90689	7.36632	6.93074	3.80735	9.13186	5.85798	4.52356	2.80735	4.16993	0	5.78136	6.18982	7.73471	6.6865	8.65821	15.1049	3.16993	2.80735	11.5245	8.0607	9.20701	8.48784	8.13955	9.44294	4	5.2854	5.85798	0	9.46964	4.58496	5.32193	0	0	4.90689
1jVrq8t6JftPW2UNzeWJCjr9uRS2G3X+kR/x+HApcUZbMzZ/5Q5sSJbesPmWwyD5	202608958	63	control	NA	NA	NA	Control	healthy	0	NA	14.9485	3.32193	8.94837	0	7.46761	5.08746	6.24793	6.12928	0	9.18488	5.75489	3.32193	0	3.32193	0	4.16993	6.24793	7.40939	7.67243	9.13699	12.8478	3.16993	2.32193	10.6856	6.80735	8.60733	8.82337	6.79442	9.07146	4.64386	6.53916	6.10852	0	8.35315	0	4.32193	0	0	0
1jVrq8t6JftPW2UNzeWJCjr9uRS2G3X+kR/x+HApcUZbMzZ/5Q5sSJbesPmWwyD5	202700307	63	control	NA	NA	NA	Control	healthy	3	NA	14.8062	3	8.97728	0	7.22882	4.80735	6.04439	6.08746	0	8.84862	5.85798	3.32193	0	3.32193	0	4.16993	5.88264	7.20945	7.41785	9.03617	13.0121	3	2.58496	10.6348	6.80735	8.67243	8.7039	6.67243	9.07146	4.52356	6.20945	5.9542	0	7.96578	0	4.08746	0	0	0
1jVrq8t6JftPW2UNzeWJCjr9uRS2G3X+kR/x+HApcUZbMzZ/5Q5sSJbesPmWwyD5	202709887	63	control	NA	NA	NA	Control	healthy	7	NA	15.2582	3.32193	9.16239	0	7.60733	5.16993	6.40939	6.35755	0	9.20212	5.88264	3.58496	2.80735	3.70044	2	4.08746	6.26679	7.65821	7.82018	9.32418	13.1839	3.58496	2.80735	10.875	7.10852	8.70044	8.92184	7.05528	9.55075	4.64386	6.65821	6.56986	0	8.26679	0	4.45943	0	0	0
1jVrq8t6JftPW2UNzeWJCjr9uRS2G3X+kR/x+HApcUZbMzZ/5Q5sSJbesPmWwyD5	202800384	63	control	NA	NA	NA	Control	healthy	10	NA	14.8601	3.16993	9.19476	8.224	7.60733	5.04439	6.24793	6.2854	0	9.08215	5.83289	3.45943	0	3.45943	1	4.32193	6.14975	7.49985	7.42626	9.23362	13.6165	3.16993	2.58496	10.8595	7.10852	8.87652	8.84235	6.91886	9.35975	4.52356	6.65821	6.22882	0	8.17493	0	4.45943	0	0	0
1jVrq8t6JftPW2UNzeWJCjr9uRS2G3X+kR/x+HApcUZbMzZ/5Q5sSJbesPmWwyD5	202809305	63	control	NA	NA	NA	Control	healthy	14	NA	15.0337	3.16993	9.14211	7.07682	7.62205	4.9542	6.37504	6.26679	0	9.13186	5.85798	3.32193	0	3.32193	0	4.32193	6.18982	7.40939	7.7211	9.1267	12.8597	3	3.16993	10.9694	6.80735	8.34873	8.93369	6.94251	9.20701	4.52356	6.88264	6.14975	0	8.17493	4.80735	4.39232	0	0	0
1zAUH16zFlfVT83Qjg4A/u3/nc9dB4I87fXj91TDFN5YYg3OCBRKuCqn5/Gd1x97	203900884	41	patient	2	29.4	16	Wave 2	severe	10	11	13.7482	5.39232	9.75322	9.38154	6.76818	4.52356	7.02237	5.52356	4	9.29232	5.52356	5.32193	0	3.90689	0	7.35755	7.75489	6.9542	5.39232	8.16993	13.6961	3	3.32193	11	7.39232	10.2621	8.8392	5.16993	8.55075	3.70044	4.85798	5.78136	9.28309	9.41363	4.90689	6	0	0	5.20945
1zAUH16zFlfVT83Qjg4A/u3/nc9dB4I87fXj91TDFN5YYg3OCBRKuCqn5/Gd1x97	203903928	41	patient	2	29.4	16	Wave 2	severe	12	8	14.452	5.20945	9.73302	9.52552	7.12928	4.58496	7.06609	6	3.90689	9.96145	5.85798	5.39232	3	6.45943	0	7.2384	7.75489	7.56224	5.78136	8.02237	15.0303	4.08746	4	11.6768	8.00562	9.92035	8.84862	5.88264	9.10591	3.80735	5.49185	7.01123	9.66178	9.92926	6.04439	6.22882	0	0	6.26679
1zAUH16zFlfVT83Qjg4A/u3/nc9dB4I87fXj91TDFN5YYg3OCBRKuCqn5/Gd1x97	203907463	41	patient	2	29.4	16	Wave 2	severe	14	9	14.338	5.2854	9.35755	9.76155	7.44294	4.58496	6.49185	6.18982	3.70044	9.5411	5.72792	4.9542	2.80735	4.08746	0	6.76818	6.76818	7.16993	5.78136	7.92481	14.0771	3.32193	3.58496	11.4299	7.52356	9.62753	8.61839	6.26679	8.86109	3.45943	4.80735	6.56986	9.6865	9.80735	5.42626	5.42626	0	0	5.83289
1zAUH16zFlfVT83Qjg4A/u3/nc9dB4I87fXj91TDFN5YYg3OCBRKuCqn5/Gd1x97	203912634	41	patient	2	29.4	16	Wave 2	severe	17	1	14.1236	5.32193	9.72962	9.76155	8.0607	4.90689	6.87036	6.18982	3.70044	9.41363	5.78136	5.42626	0	3.90689	0	6.56986	6.18982	6.9542	6.06609	7.6865	15.1653	3.45943	3.32193	11.2755	6.97728	9.86573	8.7039	6.71425	9.21189	3.32193	5.67243	6.79442	9.79604	9.52356	5.93074	5.12928	0	0	6.20945
1zAUH16zFlfVT83Qjg4A/u3/nc9dB4I87fXj91TDFN5YYg3OCBRKuCqn5/Gd1x97	204009995	41	patient	2	29.4	16	Wave 2	severe	21	1	14.3493	4.70044	10.1799	9.76155	8.04439	4.75489	6.87036	5.93074	3.90689	9.14975	5.80735	4.52356	0	3.58496	0	6.08746	6.16993	7.33985	6.14975	8.57743	14.1053	3.45943	3.32193	11.1261	7.49985	9.56986	8.94837	6.53916	9.15987	3.45943	4.9542	6.10852	8.86109	9.15482	5.61471	5	0	0	5.67243
1zAUH16zFlfVT83Qjg4A/u3/nc9dB4I87fXj91TDFN5YYg3OCBRKuCqn5/Gd1x97	204104748	41	patient	2	29.4	16	Wave 2	severe	26	1	14.3437	4.64386	10.0674	9.65105	8.06609	4.90689	7	5.78136	4.24793	8.83289	5.93074	4.52356	0	3.45943	5.24793	6.20945	6.32193	7.33985	6.40939	9.60918	14.5486	3.70044	3.16993	11.2015	7.47573	9.49185	8.87344	7.60733	9.21189	3.70044	4.64386	6	8.96	8.72792	0	4.75489	0	0	5.20945
2UsL+D2brFMxDHjFk0tAqpyNTuBh5Fdouo5rmEuP3ZpSyj6vOx9SmPTv5M6sDWRy	204704972	88	patient	2	21.22	NA	Wave 2	fatal	9	5	15.0819	5.52356	9.97441	10.2935	10.4009	6.37504	7.8009	6.62936	4.75489	9.74147	6.56986	5.49185	0	2.32193	3.32193	6.44294	5.97728	7.09803	7.82655	8.24793	13.6182	3.45943	3.32193	11.5892	8.09276	9.24079	9.21917	7.07682	10.6804	6.82018	7.35755	7.49185	0	7.91886	5.70044	4.16993	0	0	0
2UsL+D2brFMxDHjFk0tAqpyNTuBh5Fdouo5rmEuP3ZpSyj6vOx9SmPTv5M6sDWRy	204709919	88	patient	2	21.22	NA	Wave 2	fatal	11	6	15.5039	6.12928	10.3038	9.80896	10.9425	5.90689	8.23362	5.61471	4.90689	8.62205	6.2854	5.9542	0	3	2.58496	7.33092	6.65821	0	7.94837	7.40088	14.2349	3.16993	3.58496	11.3208	7.83289	8.78463	9.2738	0	10.5314	6.85798	7.55459	7.3837	0	7.2384	6	6.04439	0	0	0
2UsL+D2brFMxDHjFk0tAqpyNTuBh5Fdouo5rmEuP3ZpSyj6vOx9SmPTv5M6sDWRy	204804914	88	patient	2	21.22	NA	Wave 2	fatal	16	8	15.8196	7.39232	11.0258	10.2336	11.6448	6.14975	8.56224	6.39232	5.08746	9.93074	6.9542	5.16993	3	6.04439	3	7.46761	7.46761	8.19967	8.08746	8.18982	16.0373	3.58496	5.12928	11.5784	8.41785	9.47573	9.91439	4.9542	10.5689	7.75489	7.44294	7.59246	0	10.3587	7.94837	7.08746	0	2	0
2UsL+D2brFMxDHjFk0tAqpyNTuBh5Fdouo5rmEuP3ZpSyj6vOx9SmPTv5M6sDWRy	204809929	88	patient	2	21.22	NA	Wave 2	fatal	18	7	14.7191	7.53138	10.275	0	8.05528	4.64386	7.97728	0	4.85798	0	0	2.80735	0	6.90689	0	3.80735	6.22882	0	8.11894	7.82655	14.8572	2.80735	5.52356	11.1013	0	7.7879	9.77972	0	9.68124	4.39232	7.26679	0	0	10.4136	6.53916	6.24793	0	0	0
2UsL+D2brFMxDHjFk0tAqpyNTuBh5Fdouo5rmEuP3ZpSyj6vOx9SmPTv5M6sDWRy	204904734	88	patient	2	21.22	NA	Wave 2	fatal	23	11	16.001	7.85175	10.8865	10.5421	11.4383	6.14975	8.71768	6.89482	4.64386	10.5304	6.93074	5	3.32193	6.44294	2.80735	7	7.2854	7.41785	8.48382	8.81698	16.3493	4.08746	6.33985	11.6092	8.70736	9.66356	9.43463	6.39232	10.5498	7.75489	7.89482	8.17493	0	11.0098	8.32193	7.43463	10.0674	2.32193	7.34873
3bWFy7LdJeW/Jkb6CTiA3xTCn+3FXYT7oh2Wn4AJr084KAkltU8CDpEWXVpyPx+d	202608966	60	control	NA	NA	NA	Control	healthy	0	NA	14.531	3.70044	9.06878	0	8.17991	5.20945	6.20945	5.58496	0	8.81378	6	3.80735	0	3.80735	3.70044	5.24793	6.04439	7.20945	7.01123	8.70736	13.0941	3.32193	3.16993	10.4062	7.46761	8.39232	8.3966	7.02237	9.27146	4.75489	6.61471	6.16993	0	8.65464	0	5.83289	0	0	0
3bWFy7LdJeW/Jkb6CTiA3xTCn+3FXYT7oh2Wn4AJr084KAkltU8CDpEWXVpyPx+d	202700410	60	control	NA	NA	NA	Control	healthy	3	NA	14.7226	3.70044	9.16993	8.79442	8.35315	5.16993	6.24793	5.80735	0	8.36632	6	3.80735	2.80735	3.80735	3.70044	5.08746	5.97728	7.40939	6.9542	8.91886	12.7703	3.32193	2.80735	10.6662	7.18982	8.3837	8.46761	6.83289	9.39017	4.85798	5.9542	5.61471	0	8.26679	0	5.32193	0	0	0
3bWFy7LdJeW/Jkb6CTiA3xTCn+3FXYT7oh2Wn4AJr084KAkltU8CDpEWXVpyPx+d	202710037	60	control	NA	NA	NA	Control	healthy	7	NA	14.6843	3.32193	8.70736	7.07682	7.86419	4.80735	5.75489	5.35755	0	8.12412	5.83289	3.70044	0	3.45943	2	5.08746	5.67243	7.08746	6.42626	8.3966	12.8156	3	2.58496	10.2633	7.18982	8.19476	8.2854	6.10852	8.8392	4.85798	6.04439	5.67243	0	7.96578	0	5.04439	0	0	0
3bWFy7LdJeW/Jkb6CTiA3xTCn+3FXYT7oh2Wn4AJr084KAkltU8CDpEWXVpyPx+d	202800335	60	control	NA	NA	NA	Control	healthy	10	NA	14.4497	3.32193	8.86109	0	8.0607	4.64386	5.83289	5.35755	0	8.08215	5.72792	3.58496	0	3.45943	3	5.04439	5.83289	6.9542	6.42626	8.40514	12.1818	3	3.16993	10.3038	6.91886	7.94837	8.54689	5.80735	8.99718	4.64386	6.33985	5.61471	0	8.17493	0	5.32193	0	0	0
3bWFy7LdJeW/Jkb6CTiA3xTCn+3FXYT7oh2Wn4AJr084KAkltU8CDpEWXVpyPx+d	202809315	60	control	NA	NA	NA	Control	healthy	14	NA	14.5608	3.16993	8.71768	8.79442	7.84549	4.75489	5.70044	5.35755	0	8.10329	5.83289	3.58496	0	3.90689	2.80735	4.85798	5.55459	7.08746	6.24793	8.08746	12.2333	2.80735	2.58496	10.352	6.80735	7.54689	8.26209	5.55459	8.92184	4.75489	6.53916	6.10852	0	8.43463	0	5.39232	0	0	0
3grTGn9pno6YnF5IspWS5UjHNJatwCB2NZlo86X9nnoByiksekTJUhFxmcGlZ8Yk	204214514	82	patient	1	NA	NA	Wave 2	fatal	8	12	14.8472	5.67243	9.00282	10.3242	11.0084	6.26679	7.6865	7.26679	4.32193	9.90989	5.67243	4.70044	0	0	2.80735	6.04439	4.32193	0	7.25739	7.37504	12.3691	3.16993	2	11.6961	7.36632	9.88417	9.23601	0	10.2444	6.50779	7.7211	7.5157	0	9.7364	6.10852	4.24793	0	0	0
3grTGn9pno6YnF5IspWS5UjHNJatwCB2NZlo86X9nnoByiksekTJUhFxmcGlZ8Yk	204305009	82	patient	1	NA	NA	Wave 2	fatal	10	11	16.0968	4.39232	9.87191	8.9629	7.63662	5.85798	8.52748	7.44294	4.52356	10.3399	6.06609	5.67243	0	3	2.58496	6.84549	6.74147	0	7.30378	8.0607	14.3071	3.58496	0	11.2479	7.62936	8.79766	8.13443	7.78136	10.3231	6.82018	5.35755	7.3837	0	7.33092	5.20945	0	0	0	0
3tO/6sD5UsbARIrVrKj5RbrRivp2NW1GMNC2qfhejfXVuL+/7p9z1EbM6rusOubE	201708900	51	patient	1	32.56	NA	Wave 1	fatal	28	14	16.1625	7.17991	9.11634	13.0301	10.1189	6.10852	8.5157	8.52356	5.58496	10.8258	7.11894	7.44294	4	7.56986	4	10.6644	7.14975	9.34873	8.00562	8.91289	14.3485	5	7.98868	11.2408	9.41151	12.2811	9.86419	8.97154	10.783	4.90689	5.16993	7.88874	9.78463	14.7811	7.6865	7.61471	11.0196	2.32193	8.44708
3tO/6sD5UsbARIrVrKj5RbrRivp2NW1GMNC2qfhejfXVuL+/7p9z1EbM6rusOubE	201803925	51	patient	1	32.56	NA	Wave 1	fatal	33	16	16.5346	9.31061	10.2192	12.0088	8.99718	6.18982	8.40514	7.05528	5	9.36194	6.97728	5.88264	3.16993	6.02237	4	8.47168	6.08746	8.95128	6.56986	8.74819	15.6999	4.80735	8.20945	11.8545	9.19967	12.9445	10.1098	6.62936	10.3129	4.75489	3.90689	7.2384	8.04985	14.6478	7.39232	7.79442	11.0382	0	9.0634
3tO/6sD5UsbARIrVrKj5RbrRivp2NW1GMNC2qfhejfXVuL+/7p9z1EbM6rusOubE	201807571	51	patient	1	32.56	NA	Wave 1	fatal	35	17	17.4257	8.92481	10.1984	11.1026	8.19476	5.49185	8.22882	7.13955	4.39232	8.75822	6.78136	5.42626	3	7.62205	3.58496	7.89482	6.53916	9.26444	7.39232	8.30834	14.1444	5.88264	7.50779	11.7989	9.78136	11.9701	9.85331	5.80735	10.6119	5.32193	4.58496	8.65821	8.65105	13.753	7.25739	7.56986	10.2656	2	9.28077
3tO/6sD5UsbARIrVrKj5RbrRivp2NW1GMNC2qfhejfXVuL+/7p9z1EbM6rusOubE	201900107	51	patient	1	32.56	NA	Wave 1	fatal	38	17	16.5581	8.7879	9.77314	13.0124	8.11894	6.59991	9.224	7.35755	6.02237	9.56605	7.58496	5.52356	4.90689	10.8834	6.39232	7.88264	7.44294	10.236	6.88264	8.01123	15.3654	7.62936	8.85798	12.2825	10.6046	12.1855	10.1586	6.93074	11.6362	6.74147	2	7.54689	7.03342	13.2512	5.9542	6.42626	10.7657	0	8.23362
3XkauvfySxlwiiPtIi8CPcDFTbDoGdgHzeEwU5T5MBLm3+slG1Ihxlk7Y1zCsHz4	204405842	49	patient	1	23.74	NA	Wave 2	fatal	14	12	13.7595	6.98868	8.11894	0	7.76818	5.24793	7.30378	5.61471	0	8.64746	0	4.32193	0	7.59991	0	6.06609	5.72792	0	7.08746	7.99435	12.9044	2.32193	4.58496	11.8166	0	0	7.77479	5.52356	9.12153	0	6.9542	5.9542	0	11.7364	7.87652	6.78136	0	0	8.37069
3XkauvfySxlwiiPtIi8CPcDFTbDoGdgHzeEwU5T5MBLm3+slG1Ihxlk7Y1zCsHz4	204410213	49	patient	1	23.74	NA	Wave 2	fatal	16	12	14.2621	8.61839	8.40088	0	7.19967	5.67243	7.2384	4.85798	0	8.09276	0	2.58496	0	8.28077	0	4.24793	5.2854	0	6.83289	7.50779	14.1692	2.58496	5.24793	12.227	0	3.16993	8.06609	0	9.61839	0	6.59991	6.40939	0	11.7495	8	6.18982	10.1267	0	8.57365
3XkauvfySxlwiiPtIi8CPcDFTbDoGdgHzeEwU5T5MBLm3+slG1Ihxlk7Y1zCsHz4	204414972	49	patient	1	23.74	NA	Wave 2	fatal	19	15	14.4059	7.87036	8.0607	0	6.88264	6.22882	7.30378	5.61471	0	8.45121	0	3.32193	0	8.42206	0	5.78136	6.08746	0	7.90689	7.85798	13.8816	3	6.47573	11.9604	0	3.90689	9.21189	6.88264	10.1306	0	6.72792	6.6865	0	12.6341	7.62205	6.70044	10.275	0	8.94251
3XkauvfySxlwiiPtIi8CPcDFTbDoGdgHzeEwU5T5MBLm3+slG1Ihxlk7Y1zCsHz4	204505161	49	patient	1	23.74	NA	Wave 2	fatal	21	14	14.1539	8.03342	8.26209	0	6.6865	6.45943	7.43463	5.90689	4.80735	8.28077	0	3.70044	0	8.97728	0	6.20945	6.02237	0	8.02791	8.224	13.5695	3.16993	7.19967	11.9578	0	4.32193	9.59805	7.78136	9.79604	0	6.70044	7.29462	0	12.9449	6.98868	6.80735	10.5028	0	9.13443
3XkauvfySxlwiiPtIi8CPcDFTbDoGdgHzeEwU5T5MBLm3+slG1Ihxlk7Y1zCsHz4	204510128	49	patient	1	23.74	NA	Wave 2	fatal	23	14	14.5105	8.73471	8.29921	0	7.63662	5.67243	7.22882	5.49185	0	8.43463	0	3.32193	0	6.6865	0	6.87036	5.35755	0	7.30378	8.26209	14.5198	3	6.12928	12.2079	0	3.70044	9.86728	6.98868	9.90087	0	6.04439	5.85798	0	15.2217	6.98868	6.76818	9.783	0	9.39017
3XkauvfySxlwiiPtIi8CPcDFTbDoGdgHzeEwU5T5MBLm3+slG1Ihxlk7Y1zCsHz4	204514695	49	patient	1	23.74	NA	Wave 2	fatal	26	15	16.7187	9.15228	10.3912	11.286	10.0112	7.74819	8.93958	7.34873	5.2854	9.96	7.65105	6.16993	4.08746	7.59246	4.08746	8.71768	7.90087	9.45943	8.41785	8.27612	16.2575	6.06609	7.2854	12.3805	9.87652	7.7879	9.92035	7.76155	12.5093	6.16993	7.9542	9.40939	0	14.1431	8.39232	7.77479	11.9281	3.70044	10.1787
3XkauvfySxlwiiPtIi8CPcDFTbDoGdgHzeEwU5T5MBLm3+slG1Ihxlk7Y1zCsHz4	204604704	49	patient	1	23.74	NA	Wave 2	fatal	28	17	16.6728	9.97585	10.3576	12.0526	9.78463	8.09803	9.16742	8.02791	5.64386	10.7313	8.07146	6.76818	4.70044	8.43045	5	9.57932	8.15482	9.55459	8.87958	8.224	15.7884	6.08746	8.39232	11.5985	10.1836	8.04985	9.97871	8.21432	12.3603	6.93074	8.01681	9.35755	9.25974	11.5068	7.76818	8.03892	12.8807	2.80735	9.5812
45jKxNoUZoT1ZV8Om3/0wmR0gXM800jR6WssoTgTOKlQ6HGKruZBin6uADG7SdoK	201708943	30	patient	2	19.37	45	Wave 1	severe	13	11	15.9733	6.90689	9.20457	12.2104	9.44087	6.40939	8.17991	7.26679	5	11.4737	6.82018	5.61471	3.80735	5.80735	3.45943	7.97154	6.2854	9.12153	7.47573	8.46761	12.8897	6.39232	5.80735	12.5821	8.82337	9.72792	9.26679	8.08746	10.1459	4.08746	3.90689	9.14466	8.86728	9.34651	4.9542	5.72792	0	1	6.08746
45jKxNoUZoT1ZV8Om3/0wmR0gXM800jR6WssoTgTOKlQ6HGKruZBin6uADG7SdoK	201803940	30	patient	2	19.37	45	Wave 1	severe	18	12	15.8139	7.53138	8.79766	12.5819	9.99859	6.50779	8.10329	7.55459	5.2854	11.7296	7.14975	6.10852	4.39232	6.30378	3.70044	8.31288	5.88264	9.01123	7.25739	8.93074	13.0004	5.55459	6.04439	12.0345	9.05799	10.9944	9	9.29002	10.2046	4.16993	3.70044	8.21432	8.79116	8.49185	0	2.80735	0	0	5.55459
45jKxNoUZoT1ZV8Om3/0wmR0gXM800jR6WssoTgTOKlQ6HGKruZBin6uADG7SdoK	201807602	30	patient	2	19.37	45	Wave 1	severe	20	14	17.3193	7.87652	9.29002	12.9194	9.81698	6.72792	8.46352	7.84549	5.08746	12.0748	7.24793	6.70044	4.64386	5.83289	4.52356	8.8009	6.32193	9.42626	7.76155	9.34207	12.6472	5.9542	6.80735	12.1102	9.42836	10.1383	9.21189	9.85487	10.5488	4.45943	3.58496	8.71081	9.46557	8.89178	4.70044	4.24793	0	0	6.84549
45jKxNoUZoT1ZV8Om3/0wmR0gXM800jR6WssoTgTOKlQ6HGKruZBin6uADG7SdoK	201900105	30	patient	2	19.37	45	Wave 1	severe	23	10	15.1343	8.15987	8.7211	10.4336	9.03067	5.49185	8.01681	6.61471	3.58496	10.9908	6.53916	4.75489	0	3.45943	0	6.40939	5.32193	8.09276	6.93074	8.36194	12.151	4.64386	4.45943	11.7406	0	9.94251	8.81698	9.49185	8.61839	3.45943	1	0	6.14975	5.72792	0	0	0	0	0
45jKxNoUZoT1ZV8Om3/0wmR0gXM800jR6WssoTgTOKlQ6HGKruZBin6uADG7SdoK	201903353	30	patient	2	19.37	45	Wave 1	severe	25	9	15.2385	7.96578	8.51964	11.5162	8.79766	5.70044	7.88874	6.58496	3.80735	10.5216	6.53916	4.08746	3	4.16993	0	5.72792	4.9542	8.2384	6.87036	8.04439	12.3306	5.04439	4.45943	11.7465	0	9.97871	8.96	8.79442	9.0634	3.32193	1	0	6.10852	5.72792	0	0	0	0	0
45jKxNoUZoT1ZV8Om3/0wmR0gXM800jR6WssoTgTOKlQ6HGKruZBin6uADG7SdoK	201907560	30	patient	2	19.37	45	Wave 1	severe	27	11	15.5972	8.45943	8.59246	12.6826	8.69697	6.24793	8.04439	7.03342	4.80735	11.0861	6.94251	4.58496	3.80735	4.85798	3.80735	6.04439	5.16993	8.95128	7.08746	8.12928	12.3715	5.45943	5.42626	11.7121	8.26209	10.1972	9.10066	8.36194	10.021	4.32193	1	0	6.80735	5.88264	0	0	0	0	0
45jKxNoUZoT1ZV8Om3/0wmR0gXM800jR6WssoTgTOKlQ6HGKruZBin6uADG7SdoK	202000110	30	patient	2	19.37	45	Wave 1	severe	30	9	16.0876	9.72962	9.29002	13.4944	8.67596	8.39232	8.89178	7.29462	4.24793	11.0238	7.56224	5.16993	4.39232	5.42626	4.45943	7.74147	5.80735	9.61655	5.85798	8.06609	12.64	5.72792	6.24793	11.4252	8.88874	10.5925	9.38586	8.633	11.23	5.35755	4.16993	9.21917	9.32867	8.49586	5.55459	5.58496	8.62205	2	6.22882
45jKxNoUZoT1ZV8Om3/0wmR0gXM800jR6WssoTgTOKlQ6HGKruZBin6uADG7SdoK	202003645	30	patient	2	19.37	45	Wave 1	severe	32	12	16.6228	9.76155	9.31061	13.0069	8.88874	8.18982	8.67243	7.16993	3.45943	10.4838	7.16993	5.78136	3.70044	4.16993	3.70044	7.85798	5.52356	9.224	6.71425	7.8392	12.6766	4.58496	6.18982	11.3998	8.12928	10.9476	9.60548	8.06609	10.7237	5	3.90689	7.98868	9.19476	8.82018	4.64386	5.58496	0	0	6.04439
45jKxNoUZoT1ZV8Om3/0wmR0gXM800jR6WssoTgTOKlQ6HGKruZBin6uADG7SdoK	202008474	30	patient	2	19.37	45	Wave 1	severe	34	10	16.44	8.89482	8.98868	12.8694	8.84549	8.07146	8.54689	6.78136	3.45943	10.1408	7.10852	4.58496	3.70044	4.24793	3.90689	7.09803	5.64386	9.27146	7.02237	7.88264	12.6025	5.70044	5.42626	11.4934	0	10.021	9.49185	7.81378	10.6147	5.12928	4.16993	9.11374	9.26444	8.25739	4.45943	5.39232	0	1.58496	5.64386
45jKxNoUZoT1ZV8Om3/0wmR0gXM800jR6WssoTgTOKlQ6HGKruZBin6uADG7SdoK	202100170	30	patient	2	19.37	45	Wave 1	severe	37	10	16.201	8.08746	8.67596	11.1	8.84549	0	8.16993	6.14975	0	9.8857	6.30378	3.90689	0	2.80735	0	6.30378	5.32193	7.91886	6.44294	8.04985	11.3214	5.20945	4.58496	11.2848	0	9.69523	9.33092	7.01123	8.94251	0	3.16993	8.69697	8.224	7.2384	3.45943	4.52356	0	0	4.9542
45jKxNoUZoT1ZV8Om3/0wmR0gXM800jR6WssoTgTOKlQ6HGKruZBin6uADG7SdoK	202104050	30	patient	2	19.37	45	Wave 1	severe	39	12	15.4343	7.9542	8.48784	10.8986	8.75154	0	7.87652	6.2854	0	10.1408	6.30378	3.80735	0	3	0	6.16993	5.12928	7.34873	6	7.94837	11.8634	4.64386	4.58496	11.1007	0	9.7211	9.19476	7.14975	0	0	3.32193	8.05528	8.87344	7.87652	4.08746	4.39232	0	0	4.58496
45jKxNoUZoT1ZV8Om3/0wmR0gXM800jR6WssoTgTOKlQ6HGKruZBin6uADG7SdoK	202107725	30	patient	2	19.37	45	Wave 1	severe	41	11	15.5578	7.32193	7.43463	0	7.64386	4.80735	7.93664	6.44294	0	10.1137	5.42626	2.58496	0	6	0	2.32193	5.2854	0	5.32193	7.49185	12.4843	7.07682	5.45943	12.0185	0	10.4584	8.82972	6.02237	0	4.32193	4.08746	9.59991	0	9.56224	4.16993	4.32193	0	1.58496	5.45943
45jKxNoUZoT1ZV8Om3/0wmR0gXM800jR6WssoTgTOKlQ6HGKruZBin6uADG7SdoK	202200070	30	patient	2	19.37	45	Wave 1	severe	44	9	16.894	6.97728	7.31288	0	7.70044	4.70044	7.49185	6.52356	0	9.90989	4.9542	2.80735	0	5.12928	0	2.80735	5.70044	7.56986	6.72792	7.72792	11.8688	6.53916	5.08746	11.4949	0	10.2033	8.73132	5.58496	0	4.32193	5.49185	9.60548	0	10.1085	4.16993	4.80735	0	1.58496	5.64386
45jKxNoUZoT1ZV8Om3/0wmR0gXM800jR6WssoTgTOKlQ6HGKruZBin6uADG7SdoK	202204186	30	patient	2	19.37	45	Wave 1	severe	46	4	16.0192	6.87036	7.86419	0	9.33985	6.04439	7.98868	6.96578	0	10.1687	5.42626	3.16993	2.80735	3.80735	0	3.32193	5.85798	7.85175	6.96578	8.20945	13.0408	5.9542	4.52356	11.4194	0	10.1396	8.41785	6.55459	8.48784	0	4.85798	8.94837	0	9.51964	4.16993	4.45943	0	0	5.24793
45jKxNoUZoT1ZV8Om3/0wmR0gXM800jR6WssoTgTOKlQ6HGKruZBin6uADG7SdoK	202306336	30	patient	2	19.37	45	Wave 1	severe	55	1	15.4891	5.35755	7.83289	0	9.32418	5.58496	7.62205	6.91886	0	9.49785	5.97728	3.16993	0	3.32193	0	3.32193	5.80735	7.85175	6.49185	8.91289	12.9961	6.32193	3	10.716	0	9.33092	7.61471	7.45121	8.84549	4.32193	4.45943	8.80413	0	9.00282	3.80735	3.90689	0	0	5.45943
45jKxNoUZoT1ZV8Om3/0wmR0gXM800jR6WssoTgTOKlQ6HGKruZBin6uADG7SdoK	202311209	30	patient	2	19.37	45	Wave 1	severe	58	0	15.6718	5.35755	8.07682	0	9.31515	5.45943	7.70044	6.96578	0	9.81538	5.97728	3.16993	0	3.32193	0	2.80735	6.04439	7.85175	6.82018	9.05257	12.7969	5.80735	3.58496	10.5177	0	9.33985	7.40088	7.82655	9.18982	4.32193	4.64386	8.09276	0	8.62936	3.16993	3.16993	0	0	4.9542
45jKxNoUZoT1ZV8Om3/0wmR0gXM800jR6WssoTgTOKlQ6HGKruZBin6uADG7SdoK	202404560	30	patient	2	19.37	45	Wave 1	severe	60	1	15.695	5.52356	8.27146	0	8.75822	5.58496	7.83289	6.91886	0	9.59619	5.97728	3.16993	0	2.80735	4	3	6.14975	8.06609	7.09803	9.15987	12.1969	5.90689	3.58496	10.5028	0	9.16993	7.57743	7.8392	8.94251	4.32193	4.90689	8.36194	0	8.62936	3.16993	3.32193	0	0	4.58496
4rv9PXLpImD2ivXPyTImbsaAuXugdWj1QAQOJmOkjkVrAyASpEJXYQbHACGoLsRk	203903505	58	patient	1	25.06	9	Wave 2	moderate	13	0	14.8004	4.9542	8.61471	9.21189	7.13955	4.58496	6.72792	5.93074	3.70044	8.93074	5.72792	4.90689	2.80735	2.80735	0	6.02237	7.04439	6.82018	6.59991	7.58496	13.7331	3	2.80735	11.4507	6.67243	8.51964	8.87344	6.06609	9.10591	3.45943	6.33985	6	9.45121	10.0901	5.61471	6.65821	0	0	6
5ArETcbNx7Kjn1isNvs7qlXKMJvE2QQQ1/PkGhyT6Bymm1lhkT0K00FB9n8CCd+/	201803876	61	patient	1	31.46	38	Wave 1	severe	12	12	16.0705	6.93074	9.83289	12.1727	10.8202	6	9.19722	7.3837	4.58496	10.5206	7.37504	5.75489	3.70044	5.52356	3.32193	8.09803	6.75489	9.01123	8.61839	9.94983	12.7958	5.52356	6.30378	11.9936	9.49386	11.1383	9.53722	9.53528	9.63481	5.85798	5.12928	8.30378	9.14975	9.56605	5.72792	7.8392	12.5713	0	7.22882
5ArETcbNx7Kjn1isNvs7qlXKMJvE2QQQ1/PkGhyT6Bymm1lhkT0K00FB9n8CCd+/	201807533	61	patient	1	31.46	38	Wave 1	severe	14	16	16.6425	6.87036	9.82814	13.0982	10.8673	6.45943	9.10066	7.78136	5.20945	10.7039	7.65821	6.42626	3.70044	6.18982	3.80735	8.59991	6.84549	9.53333	9.27612	10.9715	12.5481	5.39232	6.59991	11.6216	9.86728	10.9476	9.53138	10.3783	10.1459	5.61471	4.90689	8.2384	8.36194	9.58684	4.9542	7.21917	12.7153	0	7
5ArETcbNx7Kjn1isNvs7qlXKMJvE2QQQ1/PkGhyT6Bymm1lhkT0K00FB9n8CCd+/	201900095	61	patient	1	31.46	38	Wave 1	severe	17	16	16.6669	6.56986	9.84235	11.7624	11.1793	6	9.18982	7.62205	4.39232	10.4502	7.24793	5.2854	3.58496	5.97728	0	7.18982	6.16993	8.98014	8.90989	11.0908	13.434	4.9542	5.75489	11.5708	9.15482	11.0855	9.21675	9.8009	9.63481	4.80735	2	0	6.26679	6.72792	0	4.45943	10.1485	0	4.45943
5ArETcbNx7Kjn1isNvs7qlXKMJvE2QQQ1/PkGhyT6Bymm1lhkT0K00FB9n8CCd+/	201903364	61	patient	1	31.46	38	Wave 1	severe	19	13	17.1745	6.44294	9.93369	12.8999	11.4605	6.45943	9.19967	7.98299	4.80735	11.06	7.61471	5.85798	3.90689	5.39232	4	7.65821	6.49185	9.38802	9.20457	11.3603	12.909	5.24793	5.70044	11.9012	9.39446	10.8281	9.34207	10.2276	10.1459	4.90689	2.58496	0	6.80735	6.83289	0	4.24793	10.7541	0	4.52356
5ArETcbNx7Kjn1isNvs7qlXKMJvE2QQQ1/PkGhyT6Bymm1lhkT0K00FB9n8CCd+/	201907481	61	patient	1	31.46	38	Wave 1	severe	21	13	15.9715	7.01123	9.51767	12.7746	10.9091	6.12928	9.17742	7.87652	4.90689	11.0168	7.49185	5.64386	3.80735	5.58496	4.08746	7.35755	5.83289	9.38802	7.94251	10.5999	12.7748	5.85798	5.83289	12.0888	9.39446	11.0967	9.30606	9.25974	10.1459	5.32193	2	0	6.97728	6.88264	0	4.16993	10.1124	0	3.58496
5ArETcbNx7Kjn1isNvs7qlXKMJvE2QQQ1/PkGhyT6Bymm1lhkT0K00FB9n8CCd+/	202000011	61	patient	1	31.46	38	Wave 1	severe	24	10	16.2918	8.01123	9.55459	12.0711	11.6843	8.11374	9.37069	7.6865	3	9.79766	7.49185	4.58496	3.32193	3.90689	0	7.17991	6	9.224	8.08215	10.375	14.5534	4.24793	4.9542	10.875	8.70044	10.6644	9.27612	9.37504	10.4949	5.35755	5.20945	7.8392	8.91588	9.03892	6.14975	6.14975	11.8556	1.58496	6.62936
5ArETcbNx7Kjn1isNvs7qlXKMJvE2QQQ1/PkGhyT6Bymm1lhkT0K00FB9n8CCd+/	202003641	61	patient	1	31.46	38	Wave 1	severe	26	10	16.3191	7.53138	9.11634	11.8634	11.4476	7.84549	9.21189	7.37504	2.80735	9.89026	7.36632	4.52356	3	4	0	7.13955	6.08746	9.1472	8.05528	10.2456	14.6393	3.70044	4.75489	10.5255	8.54689	10.4419	9.18488	9.2384	9.94983	5.04439	5.20945	6.97728	8.55075	8.66888	5.55459	5.85798	11.1799	1.58496	5.97728
5ArETcbNx7Kjn1isNvs7qlXKMJvE2QQQ1/PkGhyT6Bymm1lhkT0K00FB9n8CCd+/	202008476	61	patient	1	31.46	38	Wave 1	severe	28	14	15.887	7.81378	9.57932	12.5777	11.2808	8.02791	9.224	7.59991	3	10.4625	7.59246	4.39232	2.80735	5.04439	0	7.05528	6.22882	9.27146	7.90087	10.0251	13.5703	3.58496	5.20945	10.5584	8.82972	10.9469	9.21675	9.17493	10.5555	5.45943	5.2854	7.08746	8.77808	9.15482	6.24793	5.80735	11.1755	1.58496	5.80735
5ArETcbNx7Kjn1isNvs7qlXKMJvE2QQQ1/PkGhyT6Bymm1lhkT0K00FB9n8CCd+/	202100029	61	patient	1	31.46	38	Wave 1	severe	31	6	15.7787	7.47573	9.89178	11.9926	11.0967	7.84549	9.14211	7.27612	2.80735	9.93664	7.36632	4.64386	2.80735	3.80735	0	7.16993	6.12928	8.86728	7.56224	9.96	13.3814	3.70044	4.64386	10.5459	8.54689	11.06	9.22159	8.37069	9.94983	5.24793	5	6.85798	8.40514	9.07682	6.04439	5.61471	11.2461	0	6.04439
5ArETcbNx7Kjn1isNvs7qlXKMJvE2QQQ1/PkGhyT6Bymm1lhkT0K00FB9n8CCd+/	202107884	61	patient	1	31.46	38	Wave 1	severe	35	7	15.2826	6.10852	6.67243	11.0593	9.53528	5.58496	8.95128	7.02237	0	7.82655	6.70044	3.16993	0	4.39232	0	3.58496	6.04439	8.49985	6.90689	9.46557	13.6048	4.64386	4.24793	10.7372	8.18982	10.2348	7.66534	5.80735	9.39446	5.80735	5	7.40939	0	10.0821	5	5.58496	10.8202	1.58496	5.45943
5ArETcbNx7Kjn1isNvs7qlXKMJvE2QQQ1/PkGhyT6Bymm1lhkT0K00FB9n8CCd+/	202208462	61	patient	1	31.46	38	Wave 1	severe	42	0	14.9556	5.80735	4.32193	0	8.77149	4.70044	8.5157	6.2854	0	0	6.14975	3.16993	0	0	0	3.32193	5.35755	0	6.06609	9.6987	13.1407	4.90689	2	10.5343	0	10.0768	7.14975	0	0	5.61471	4.32193	7.96	0	9.43254	4.16993	5.90689	11.0049	1.58496	6.02237
5ArETcbNx7Kjn1isNvs7qlXKMJvE2QQQ1/PkGhyT6Bymm1lhkT0K00FB9n8CCd+/	202301423	61	patient	1	31.46	38	Wave 1	severe	47	0	15.2143	5.85798	7.39232	0	9.50581	5.35755	8.52356	6.58496	0	0	6.40939	2.80735	0	2.58496	0	2.58496	5.08746	8.06609	6.35755	9.53138	14.4293	4.75489	4.08746	11.1402	8.11894	9.87652	7.74819	6.2854	8.84549	5.58496	3.80735	7.08746	0	9.03617	3.80735	5.20945	9.97298	0	4.08746
5ArETcbNx7Kjn1isNvs7qlXKMJvE2QQQ1/PkGhyT6Bymm1lhkT0K00FB9n8CCd+/	202306341	61	patient	1	31.46	38	Wave 1	severe	49	0	14.9682	5.58496	5.32193	0	9.67772	5.2854	8.3837	6.37504	0	0	6.14975	2.80735	0	2	0	2.32193	4.90689	8.06609	5.67243	8.85175	12.3902	4.52356	3.58496	10.7099	0	9.93664	7.52356	5.08746	0	5.39232	4	6.84549	0	8.53916	3.16993	4.75489	9.30834	0	3.32193
5ArETcbNx7Kjn1isNvs7qlXKMJvE2QQQ1/PkGhyT6Bymm1lhkT0K00FB9n8CCd+/	202311208	61	patient	1	31.46	38	Wave 1	severe	52	0	15.0731	5.35755	6.10852	0	9.66888	5.20945	8.3837	6.44294	0	7.53138	6.40939	2.58496	0	2.80735	0	2	5.04439	8.06609	5.97728	8.7039	11.3376	4	3.70044	10.9099	0	9.73132	7.73471	6.12928	8.73809	5.2854	4.16993	6.18982	0	8.33092	0	4.90689	0	0	4.08746
5ArETcbNx7Kjn1isNvs7qlXKMJvE2QQQ1/PkGhyT6Bymm1lhkT0K00FB9n8CCd+/	202404559	61	patient	1	31.46	38	Wave 1	severe	54	0	14.9595	5.35755	7.26679	0	9.783	4.70044	8.40514	6.49185	0	0	6.61471	2.32193	0	2.80735	0	2	5.12928	7.96578	6.10852	8.87344	11.4863	3.90689	4.80735	11.1687	0	9.58308	8.14466	6.35755	8.48784	5.12928	4.32193	6.42626	0	8.38802	3.16993	4.90689	0	0	0
5fwX9abyvYC7AW9yBk0F3GctHKdwwxNNmvZ4YHpRJVh5oSjKr1TSH0+5czOd33Uc	203908207	60	patient	1	24.84	8	Wave 2	moderate	9	4	14.3744	6.55459	8.96	9.76155	6.80735	5.72792	7.37504	5.45943	4.32193	7.13955	5.61471	5.61471	2.80735	4.16993	0	8.04985	7.6865	6.9542	6.26679	8.20945	14.0812	2.58496	3.32193	11.7078	6.97728	10.5887	8.80413	5.85798	9.10591	4	5.20945	5.49185	9.55075	10.1712	4.90689	6.30378	0	0	6.39232
5fwX9abyvYC7AW9yBk0F3GctHKdwwxNNmvZ4YHpRJVh5oSjKr1TSH0+5czOd33Uc	203912585	60	patient	1	24.84	8	Wave 2	moderate	12	2	15.0578	4.80735	8.99435	9.21189	7.70736	5.2854	7.10852	5.42626	3.90689	7.07682	5.72792	4.64386	0	3.70044	0	6.10852	6.78136	7.06609	6.98868	7.63662	13.881	2.80735	3.16993	11.4491	6.88264	9.44708	8.90388	5.45943	9.21189	4	6.22882	5.78136	9.5812	8.82655	4.58496	5.70044	0	0	6
69sPaDH90zktrfoJbltgKYGuQljhAbnAPB3R9WjJ4nllimvBilMpoqtTqhwZFbbV	204110105	65	patient	1	30.49	NA	Wave 2	fatal	12	14	15.6673	6.33985	10.8719	11.7628	8.27146	5.75489	8.59991	6.62936	5.24793	10.6564	6.40939	5.61471	4.64386	7.2384	5	8.54689	8.18982	8.58871	6.70044	9.20457	12.4745	5.75489	5.61471	11.0437	8.75822	9.84862	9.84392	6.98868	10.4656	6.6865	4.70044	8.45943	9.99152	11.0861	6.70044	6.61471	10.4676	2.80735	7.46761
69sPaDH90zktrfoJbltgKYGuQljhAbnAPB3R9WjJ4nllimvBilMpoqtTqhwZFbbV	204200234	65	patient	1	30.49	NA	Wave 2	fatal	15	16	15.5321	5.49185	9.55651	10.769	9.24555	6.52356	8.88264	6.56986	5.35755	9.80252	6.65821	6.16993	0	6.84549	4	7.12928	7.11894	6.70044	7.54689	8.97441	13.8975	5	4.24793	11.9947	7.83289	9.00562	9.97154	6.30378	10.9542	7.42626	6.18982	9.19722	0	12.0512	7.20945	5.08746	11.633	0	0
69sPaDH90zktrfoJbltgKYGuQljhAbnAPB3R9WjJ4nllimvBilMpoqtTqhwZFbbV	204205831	65	patient	1	30.49	NA	Wave 2	fatal	17	11	16.6698	6.70044	9.35755	11.1843	9.04439	6.98868	8.79766	6.33985	5.61471	9.31288	7.04439	6.42626	0	9.38586	4.45943	6.9542	7.41785	7.60733	7.90087	8.62571	15.7624	5.32193	6.71425	12.2423	8.87344	9.93664	10.4305	0	11.6948	7.9542	6.06609	9.33985	0	12.9762	7.70736	6.35755	12.1128	0	0
69sPaDH90zktrfoJbltgKYGuQljhAbnAPB3R9WjJ4nllimvBilMpoqtTqhwZFbbV	204209944	65	patient	1	30.49	NA	Wave 2	fatal	18	11	16.0454	4.80735	9.92926	9.69349	7.10852	5.97728	9.18735	7.31288	4.85798	9.64205	6.04439	6.02237	0	0	2.58496	7.04439	8.10329	0	7.11894	8.15482	15.1072	3.90689	0	11.4813	6.33985	8.30378	9.03892	8.09276	10.7347	7.01123	6.02237	7.99435	0	8.08215	6.20945	0	0	0	0
69sPaDH90zktrfoJbltgKYGuQljhAbnAPB3R9WjJ4nllimvBilMpoqtTqhwZFbbV	204300270	65	patient	1	30.49	NA	Wave 2	fatal	22	14	14.9414	5.35755	8.79116	10.6064	11.1434	6.40939	7.82655	7.18982	4.52356	10.3163	5.85798	5.42626	0	3.90689	3.16993	6.10852	4.80735	0	7.29462	7.19967	13.3538	3.16993	2.32193	11.1662	6.61471	10.2107	9.12928	0	10.2644	6.42626	8.17493	7.42626	0	8.61471	6.53916	4.58496	0	0	0
69sPaDH90zktrfoJbltgKYGuQljhAbnAPB3R9WjJ4nllimvBilMpoqtTqhwZFbbV	204305020	65	patient	1	30.49	NA	Wave 2	fatal	24	14	16.0075	4.08746	9.87958	0	7.90689	5.70044	8.36194	6.90689	4.16993	10.4009	6.06609	5.64386	0	0	2.32193	6.72792	6.50779	0	7.56224	8.09276	13.4155	3.32193	0	11.0375	7.36632	8.52356	7.84549	7.49985	10.1383	6.52356	5.64386	7.13955	0	7.2384	5.08746	0	0	0	0
69sPaDH90zktrfoJbltgKYGuQljhAbnAPB3R9WjJ4nllimvBilMpoqtTqhwZFbbV	204309694	65	patient	1	30.49	NA	Wave 2	fatal	26	14	16.264	7.13955	8.96867	9.56224	8.40514	6.16993	8.87036	5.72792	5.04439	0	6.33985	5.72792	0	2	3	7.77479	6.82018	6.08746	7.12928	6.30378	14.3883	4	3.45943	10.4878	7.62936	9.84549	8.98868	7.10852	11.0607	6.89482	5.32193	8.24317	0	9.10852	8.07146	5.72792	0	0	0
69sPaDH90zktrfoJbltgKYGuQljhAbnAPB3R9WjJ4nllimvBilMpoqtTqhwZFbbV	204400289	65	patient	1	30.49	NA	Wave 2	fatal	29	13	15.8651	8.12412	10.2761	10.3197	9.93517	6.14975	9.36413	6.2854	5.04439	9.21189	7.01123	5.2854	4	5.32193	3.70044	8.26679	7.24793	8.44294	7.91886	8.5157	14.7038	5	6.55459	12.1003	9.12412	8.59619	9.32643	6.6865	11.464	8.15482	6.04439	9.03342	0	13.1644	8.01681	7.85798	10.8857	2.32193	7.34873
69sPaDH90zktrfoJbltgKYGuQljhAbnAPB3R9WjJ4nllimvBilMpoqtTqhwZFbbV	204405001	65	patient	1	30.49	NA	Wave 2	fatal	31	13	15.1787	7.49185	10.7271	0	7.26679	5.49185	9.02514	0	0	0	5.88264	3.32193	0	5.42626	0	6.10852	6.90689	0	8.09803	8.97441	12.9146	4.08746	6.18982	12.3813	0	7.18982	9.73132	0	10.7764	6.35755	6.33985	6.33985	0	14.8245	6.85798	8.13443	8.633	0	8.30378
69sPaDH90zktrfoJbltgKYGuQljhAbnAPB3R9WjJ4nllimvBilMpoqtTqhwZFbbV	204410210	65	patient	1	30.49	NA	Wave 2	fatal	33	16	15.2943	7.87652	11.2082	0	7.17991	6.22882	9.13443	5.04439	0	0	6.80735	3.58496	0	6.78136	0	5.85798	7.29462	6.6865	8.57365	9.53528	13.3877	4.70044	7.74147	12.4813	0	7.59991	9.72281	6.16993	11.2137	6.59991	6.10852	7.43463	0	15.1429	7.18982	8.19967	8.23362	0	8.7039
69sPaDH90zktrfoJbltgKYGuQljhAbnAPB3R9WjJ4nllimvBilMpoqtTqhwZFbbV	204414992	65	patient	1	30.49	NA	Wave 2	fatal	36	15	15.1546	8.08215	11.1059	0	7.25739	6.12928	8.82972	5.04439	0	7.58496	6.39232	3.58496	0	7.85175	0	7.01123	7.34873	6.6865	8.83289	9.49785	14.6205	4.64386	7.48382	12.2393	8.46352	7.40088	9.87191	7.20945	11.1098	6.49185	6.58496	7.61471	0	14.8237	7.03342	8.29002	8.23362	0	8.61102
69sPaDH90zktrfoJbltgKYGuQljhAbnAPB3R9WjJ4nllimvBilMpoqtTqhwZFbbV	204505189	65	patient	1	30.49	NA	Wave 2	fatal	38	14	15.0631	8.2384	10.9758	0	6.30378	6.08746	8.8392	4.85798	0	8.13443	6.44294	3.58496	0	7.01123	0	7.25739	7.91886	6.97728	8.7211	8.9571	14.0229	5.20945	6.89482	11.9798	8.57743	7.96578	9.87191	6.65821	10.9204	6.67243	6.18982	7.58496	0	14.5993	7.03342	8.65105	9.20701	0	8.61839
69sPaDH90zktrfoJbltgKYGuQljhAbnAPB3R9WjJ4nllimvBilMpoqtTqhwZFbbV	204510201	65	patient	1	30.49	NA	Wave 2	fatal	40	16	15.0784	9.74651	10.84	0	0	5.85798	8.67948	0	0	0	5.97728	3.32193	0	5.45943	0	5.85798	6.85798	0	8.08746	8.65821	12.9638	3.70044	5.12928	11.314	0	7.59991	9.76487	0	10.4949	5.80735	6	5.85798	0	14.5623	6.98868	8.54689	0	0	8.44708
69sPaDH90zktrfoJbltgKYGuQljhAbnAPB3R9WjJ4nllimvBilMpoqtTqhwZFbbV	204514721	65	patient	1	30.49	NA	Wave 2	fatal	43	11	17.2745	9.56224	10.9484	11.0782	9.85798	7.54689	9.55267	6.52356	5.72792	9.64205	7.94837	6.44294	5.20945	6.14975	4.52356	9.05528	7.93664	9.35315	8.32643	8.44708	14.9359	5.42626	6.06609	12.214	9.48382	9.50779	9.87036	6.33985	12.2577	7.64386	6.50779	8.88264	0	12.7989	8.44294	8.9629	10.1485	2.58496	8.17991
a1xDrMnJR18O5rcYS5g2X/r2vy47t+30pK191JpZukdsDUEull03z+t4z+qKwmB8	204414980	52	patient	2	27.76	NA	Wave 2	fatal	17	13	13.7414	7.34873	8.90689	0	7.50779	6.37504	7.85175	6	0	0	0	3	0	0	0	6.61471	0	0	7.74819	8.13955	11.4757	2.58496	3.45943	11.7266	0	8.82337	9.85643	6.44294	8.59991	0	6.49185	0	0	10.9679	7.50779	6.62936	0	0	0
a1xDrMnJR18O5rcYS5g2X/r2vy47t+30pK191JpZukdsDUEull03z+t4z+qKwmB8	204505201	52	patient	2	27.76	NA	Wave 2	fatal	19	12	13.9953	6.97728	9.07146	0	8.74483	5.93074	7.87652	5.32193	0	7.58496	8.33539	2.80735	0	7.72792	0	7.21917	2.32193	0	7.85798	8.56986	11.2946	3.90689	5.45943	10.6839	0	8.73132	9.87958	6.93074	8.59991	4.39232	7.29462	6.04439	0	11.5028	7.53916	6.65821	11.599	0	0
a1xDrMnJR18O5rcYS5g2X/r2vy47t+30pK191JpZukdsDUEull03z+t4z+qKwmB8	204510239	52	patient	2	27.76	NA	Wave 2	fatal	21	13	14.3058	7.53138	8.38802	0	8.04439	5.58496	7.78136	6.26679	0	8.91588	4.32193	2.58496	0	5.08746	0	7.06609	2.32193	0	7.91289	8.45121	12.8174	3.58496	3.45943	11.5406	0	8.76155	10.043	7.03342	8.59991	0	6.71425	5.39232	0	12.204	8.20945	6.74147	10.6978	0	0
a1xDrMnJR18O5rcYS5g2X/r2vy47t+30pK191JpZukdsDUEull03z+t4z+qKwmB8	204514718	52	patient	2	27.76	NA	Wave 2	fatal	24	13	15.986	8.07682	10.0238	10.7177	10.4707	7.31288	8.70044	8.08215	5.2854	11.752	7.40939	5.20945	4.39232	7.39232	5.08746	8.21432	5.20945	8.65105	7.94251	8.64746	13.6092	4.64386	5.90689	12.5411	8.62571	11.0056	10.1215	7.39232	11.8603	5.70044	7.46761	8.29002	0	10.4491	8.13443	7.65821	10.9887	0	7.24793
a1xDrMnJR18O5rcYS5g2X/r2vy47t+30pK191JpZukdsDUEull03z+t4z+qKwmB8	204600194	52	patient	2	27.76	NA	Wave 2	fatal	24	13	14.0486	6.89482	8.59619	0	8.14466	5.12928	7.19967	4.45943	0	0	0	2	0	7.5157	0	5.04439	3.32193	0	7.37504	8.20945	12.0272	3	4.32193	11.5488	0	8.45533	9.89936	0	8.27146	0	6.83289	5.64386	0	11.1935	7.48382	6.50779	0	0	0
a1xDrMnJR18O5rcYS5g2X/r2vy47t+30pK191JpZukdsDUEull03z+t4z+qKwmB8	204604720	52	patient	2	27.76	NA	Wave 2	fatal	26	12	14.4878	7.80735	9.19476	10.6375	9.74315	6.37504	8.18982	7.11894	4.45943	10.0566	6.83289	4.58496	0	3.90689	3.45943	7.04439	4.52356	0	6.44294	8.04439	12.6768	2.80735	5	11.741	7.25739	10.2726	9.52943	7.09803	9.98584	7.09803	5.70044	0	0	10.2432	7.25739	7.05528	0	0	0
a1xDrMnJR18O5rcYS5g2X/r2vy47t+30pK191JpZukdsDUEull03z+t4z+qKwmB8	204609464	52	patient	2	27.76	NA	Wave 2	fatal	28	13	14.923	7.20945	9.33762	10.927	9.23362	6.2854	7.50779	7.04439	5.04439	10.6129	6.90689	3.90689	3.16993	5.24793	3.58496	6.87036	5.12928	7.88264	6.47573	7.90087	12.3205	3.70044	5.45943	11.973	7.7879	10.5774	9.96145	6.78136	10.1033	7.44294	5.90689	7.40939	0	10.4126	6.76818	7.15987	0	1	0
AedhK/6kaoe0K+uMg/RlF1bIH+6gJpoYltLrLZ3ORYOsheqEOGmS/tcoAXOz8lcR	201803934	50	patient	1	24.84	27	Wave 1	severe	19	16	16.9689	7.27612	9.7211	10.6036	9.34873	6.18982	8.68299	7.88264	4.9542	12.0761	7.09803	5.88264	3.58496	6.53916	0	8.53916	7.54689	9.26444	8.56986	9.32418	13.309	4.75489	6.18982	12.059	9.5812	10.6439	9.36851	10	10.8178	5.20945	4.64386	7.33092	9.36413	13.6902	6.76818	6.9542	9.08215	1	7.37504
AedhK/6kaoe0K+uMg/RlF1bIH+6gJpoYltLrLZ3ORYOsheqEOGmS/tcoAXOz8lcR	201807556	50	patient	1	24.84	27	Wave 1	severe	21	16	16.6255	8.48382	9.53528	8.45533	9.79442	6.24793	8.25267	7.49985	3.70044	10.9196	6.64386	NA	0	4.64386	0	7.08746	6.22882	8.57365	7.48382	8.84235	12.3614	3.32193	5.45943	11.8246	8.49185	10.6008	9.14466	8.53916	10.4594	4.45943	4.08746	5.12928	8.58871	13.4093	6.9542	6.62936	8.93664	0	7
AedhK/6kaoe0K+uMg/RlF1bIH+6gJpoYltLrLZ3ORYOsheqEOGmS/tcoAXOz8lcR	201900118	50	patient	1	24.84	27	Wave 1	severe	24	11	16.3087	7.67948	8.86419	10.7507	9.86264	5.70044	8.36632	8.04439	3.58496	11.4661	6.64386	5	0	4.9542	0	7.08746	5.67243	8.16993	6.45943	8.43463	13.9744	3.90689	4.08746	11.3998	8.26209	9.99718	8.87344	8.39232	10.5048	4.45943	3.32193	0	7.15987	11.4014	4.70044	3.70044	8.3443	0	4.58496
AedhK/6kaoe0K+uMg/RlF1bIH+6gJpoYltLrLZ3ORYOsheqEOGmS/tcoAXOz8lcR	201903523	50	patient	1	24.84	27	Wave 1	severe	26	9	15.7263	7.19967	8.77808	11.1026	10.0389	5.85798	8.20945	8.00562	3.80735	11.1655	6.53916	4.9542	0	3.90689	0	7.05528	5.45943	8.2384	8.30834	8.3966	14.0951	3.70044	4.08746	11.2258	0	10.2204	8.43879	8.08746	9.5411	3.90689	3.16993	0	6.76818	10.5793	0	2.80735	0	0	4.08746
aiZNA1oN+bagknI4yGj+YSWsmll4c3uYX1EFgZf2e3A0Cmtn84q792qzUJwPDD4d	210114535	72	patient	1	27.77	NA	Wave 2	fatal	24	14	16.5897	7.27612	9.1267	9.64386	8.94837	5.97728	8.7879	6.47573	4.64386	8.37504	6.56986	4.64386	3.32193	2.80735	2.80735	6.91886	6.26679	8.19967	6.78136	7.43463	13.563	3.16993	4	11.9625	6.9542	10.6795	9.49785	6.35755	10.0458	7.55459	4.52356	7.25739	0	13.3016	6.58496	6.35755	0	2	0
aqcsupk0gdOokwiNpws/tUdGttZGtkGBTaW22Li+cfbawpoJeIxGXiJRfwrYI3kE	201708904	71	patient	1	28.08	23	Wave 1	severe	10	11	16.0362	7.33985	11.0133	11.8677	10.9366	5.93074	8.79766	7.82655	4.52356	11.5206	7.19967	5.93074	3	6.14975	0	8.02237	8.14466	8.95128	9.17243	10.0954	12.5481	4.9542	5.93074	12.1777	9.63662	10.352	9.71596	9.7211	9.95274	5.08746	6.40939	7.88874	8.84235	12.1731	6.76818	6.59991	9.35755	0	7.43463
aqcsupk0gdOokwiNpws/tUdGttZGtkGBTaW22Li+cfbawpoJeIxGXiJRfwrYI3kE	201803919	71	patient	1	28.08	23	Wave 1	severe	15	10	17.4342	7.26679	10.809	12.3805	11.0375	6.18982	9.11374	8.21917	4.85798	11.6878	7.45121	NA	3.32193	5.16993	0	8.01123	7.87652	9.01123	9.10329	10.5755	15.1117	4.45943	5.52356	12.922	9.46148	10.2456	9.65642	10.5868	10.7099	4.9542	5.35755	6.70044	8.55459	12.1322	7.6865	6.42626	10.1111	0	6.75489
aqcsupk0gdOokwiNpws/tUdGttZGtkGBTaW22Li+cfbawpoJeIxGXiJRfwrYI3kE	201807577	71	patient	1	28.08	23	Wave 1	severe	17	13	16.5135	7.39232	10.6421	11.917	11.2027	5.90689	8.79766	7.92481	4.70044	11.3987	7.03342	5.24793	3	4.90689	0	7.06609	7.2854	8.66178	8.60733	10.1357	13.4781	3.90689	5.75489	12.6481	8.94837	10.7142	9.58308	9.8392	10.4367	4.75489	4.9542	6.06609	8.04985	12.0875	7.30378	6.22882	9.42206	0	6.56986
aqcsupk0gdOokwiNpws/tUdGttZGtkGBTaW22Li+cfbawpoJeIxGXiJRfwrYI3kE	201900160	71	patient	1	28.08	23	Wave 1	severe	20	10	15.5919	6.37504	10.1886	11.7624	10.6484	5.49185	8.0607	7.3837	3.80735	10.978	6.82018	4.08746	2.80735	3.80735	0	5.64386	6.91886	8.66178	8.13443	9.53528	13.1596	3.70044	4.64386	11.8021	8.58871	9.81858	8.93664	9.34651	9.72281	4.16993	3.45943	0	6.52356	8.05528	3	2.58496	0	0	3
aqcsupk0gdOokwiNpws/tUdGttZGtkGBTaW22Li+cfbawpoJeIxGXiJRfwrYI3kE	201903376	71	patient	1	28.08	23	Wave 1	severe	22	12	16.0563	6.59991	10.5255	11.1984	10.4798	5.04439	8.58496	7.5157	4.16993	11.2854	6.82018	4.64386	0	4.75489	0	6.52356	7.66534	8.66178	7.24793	9.55267	14.2008	4.24793	4.39232	12.1923	9.19967	10.3696	9.25974	9.25739	9.63481	4.45943	3.45943	0	6.02237	9.31061	4	3	6.47573	0	3.90689
aqcsupk0gdOokwiNpws/tUdGttZGtkGBTaW22Li+cfbawpoJeIxGXiJRfwrYI3kE	201907143	71	patient	1	28.08	23	Wave 1	severe	24	4	15.7217	6.62936	10.9366	12.2816	10.8455	6	8.61102	7.56986	4.64386	11.0641	7.03342	5.24793	3.32193	4.32193	0	6.82018	7.73471	9.01123	8.57365	9.68124	13.3666	4	4.9542	11.8681	9.32193	10.236	9.36194	9.25267	10.2324	4.58496	3.70044	0	6.72792	6.26679	4.24793	3.32193	6.65821	0	4.32193
aqcsupk0gdOokwiNpws/tUdGttZGtkGBTaW22Li+cfbawpoJeIxGXiJRfwrYI3kE	201910988	71	patient	1	28.08	23	Wave 1	severe	27	2	16.2321	7.92481	11.032	11.5469	10.9851	7.50779	9.04166	7.3837	2.80735	10.6221	7.27612	4.70044	2.80735	3.16993	0	7.40088	7.49985	8.93664	8.45121	10.0042	14.595	3	4.64386	10.7372	8.76818	10.5411	9.19967	9.64024	10.6698	5.04439	6.56986	6.76818	8.87344	8.77149	7.06609	6.06609	9.63481	1.58496	6.87036
aqcsupk0gdOokwiNpws/tUdGttZGtkGBTaW22Li+cfbawpoJeIxGXiJRfwrYI3kE	202003756	71	patient	1	28.08	23	Wave 1	severe	29	1	16.3553	7.91289	11.2088	11.5469	11.1235	7.56986	9.01123	7.33092	2.32193	10.5098	7.22882	4.32193	0	3.45943	0	7.11894	7.37504	8.93664	8.43463	10.0715	13.9628	3	4.32193	10.6165	8.70044	10.3998	9.24079	9.45943	10.6147	5.08746	6.42626	6.58496	8.91588	8.7211	6.80735	6.06609	9.46761	1.58496	6.79442
b8e6QcokPUc+YiRTHkuDB+3si3EJ479934OZyjzLnM7Z1+1stvBZRg80yCxEc/9b	204205399	78	patient	1	39.45	4	Wave 2	moderate	5	5	15.5686	10.3129	9.67243	11.1843	10.4909	6.78136	9.81218	6.26679	5.72792	9.09803	6.6865	5.97728	4.39232	2.58496	4.45943	7.05528	6.53916	9.24079	6.90689	8.25267	14.4883	3.70044	4.16993	10.7364	8.43045	9.15987	9.91439	0	11.7305	7.45943	5.52356	7.49185	0	12.1504	8.02237	6.40939	0	0	0
b8e6QcokPUc+YiRTHkuDB+3si3EJ479934OZyjzLnM7Z1+1stvBZRg80yCxEc/9b	204209822	78	patient	1	39.45	4	Wave 2	moderate	7	0	15.2969	6.20945	10.1163	10.1586	8.24793	6.2854	8.2384	6.64386	5.04439	10.2958	6.18982	6.55459	0	4.45943	3.58496	8.59246	7.49185	0	8.05528	8.62571	14.7416	3	2.80735	11.849	7.83289	8.82655	9.32193	6.33985	10.9315	7.05528	7.86419	7.33092	0	8.224	7.20945	6.20945	0	0	0
b8e6QcokPUc+YiRTHkuDB+3si3EJ479934OZyjzLnM7Z1+1stvBZRg80yCxEc/9b	204214531	78	patient	1	39.45	4	Wave 2	moderate	10	0	15.8324	7.21917	9.32867	8.34873	8.61471	6.40939	8.67243	6.04439	4.75489	7.46761	6.20945	5.24793	0	4.45943	3.16993	6.16993	6.74147	7.60733	7.59246	7.01123	14.6364	3.45943	4.16993	10.7048	7.25739	9.78463	9.0634	0	11.6008	6.85798	5.58496	7.16993	0	9.39017	7.70736	6.39232	0	0	0
b8e6QcokPUc+YiRTHkuDB+3si3EJ479934OZyjzLnM7Z1+1stvBZRg80yCxEc/9b	204304984	78	patient	1	39.45	4	Wave 2	moderate	12	0	16.0368	6.78136	9.17991	8.60733	8.87958	6.24793	8.77808	5.88264	5	7.08746	6.12928	5.67243	3	4.64386	3.16993	7	7.04439	7.9542	7.85175	6.83289	15.4121	4	4	10.6275	7.36632	9.6987	8.98584	5.55459	11.3961	6.91886	5.88264	7.67948	0	9.29692	7.55459	5.70044	0	0	0
b8e6QcokPUc+YiRTHkuDB+3si3EJ479934OZyjzLnM7Z1+1stvBZRg80yCxEc/9b	204310254	78	patient	1	39.45	4	Wave 2	moderate	14	0	15.9862	6.78136	9.01123	8.9629	9.06609	6.06609	8.87652	5.78136	5.04439	6.74147	6.12928	5.83289	0	5.35755	3	7.42626	7.2384	6.70044	7.48382	6.71425	14.2544	4.39232	4.32193	10.5765	7.45943	9.71253	9.10329	6.59991	11.4558	7.05528	6.53916	8.64386	0	9.85331	8.43879	6.53916	0	2.32193	0
b8e6QcokPUc+YiRTHkuDB+3si3EJ479934OZyjzLnM7Z1+1stvBZRg80yCxEc/9b	204314561	78	patient	1	39.45	4	Wave 2	moderate	17	0	15.5318	4.70044	9.21189	10.3542	10.9929	5.80735	8.12412	7.07682	4.52356	10.4378	5.58496	5.24793	0	0	2.58496	6.44294	6.02237	0	7.5157	8.2854	14.0498	3.70044	0	11.3783	7.70044	10.098	8.9629	0	10.2033	6.42626	7.5157	7.88874	0	7.65821	5.88264	4.24793	0	0	0
BEEvWIGSg5SeQ1tdwDx58OnHtel6/vv0DGzFrW2o3bhnDwQw/nM+0L17ID5H3cl7	204106546	75	patient	1	24.49	NA	Wave 2	fatal	15	11	14.8363	7.59246	8.66178	11.352	9.89785	5.52356	8.10329	6.14975	5.2854	7.73471	6.10852	5.12928	4.64386	6.74147	4.24793	6.53916	5.2854	8.12928	6.6865	6.80735	12.2225	3.70044	4	11.5255	7.8392	5.39232	9.15987	6.04439	10.0888	4.08746	5.35755	6.12928	0	12.1286	6.9542	5.80735	0	0	6.26679
BEEvWIGSg5SeQ1tdwDx58OnHtel6/vv0DGzFrW2o3bhnDwQw/nM+0L17ID5H3cl7	204110104	75	patient	1	24.49	NA	Wave 2	fatal	17	13	15.1792	7.04439	8.93664	11.3095	9.85487	5.52356	7.66534	6.44294	5.08746	9	6.18982	5.35755	4.70044	7.67243	4.16993	6.70044	5.80735	8.44294	5.72792	7.10852	12.9894	4.24793	4.90689	11.3449	8.63662	5.45943	8.8857	5.9542	10.102	4.52356	4.9542	7.07682	0	13.4786	7.3837	6	10.7499	0	6.39232
BEEvWIGSg5SeQ1tdwDx58OnHtel6/vv0DGzFrW2o3bhnDwQw/nM+0L17ID5H3cl7	204200247	75	patient	1	24.49	NA	Wave 2	fatal	20	13	16.0007	10.5971	9.55267	11.4569	10.9873	6.89482	9.73302	6.91886	5.67243	10.1762	6.89482	6.16993	4.16993	3.90689	4.58496	8.48784	6.88264	8.96867	7.14975	8.34873	13.4743	3.90689	4.9542	9.42206	8.44294	9.44708	9.98868	0	12.1526	7.6865	5.85798	7.91886	0	10.825	7.8392	6.16993	8.19476	0	0
BEEvWIGSg5SeQ1tdwDx58OnHtel6/vv0DGzFrW2o3bhnDwQw/nM+0L17ID5H3cl7	204205829	75	patient	1	24.49	NA	Wave 2	fatal	22	15	15.1412	8.77808	9.31288	10.5613	10.5971	5.97728	9.05799	5.72792	5.04439	9.74147	6.02237	5.78136	0	3.16993	3.32193	7.93664	6.64386	0	6.83289	7.16993	13.5256	3.90689	3	10.8463	7.70044	8.32193	9.85175	0	11.3326	7.11894	5.93074	8.05528	0	12.0512	7.24793	5.78136	0	0	0
biyQmiSKfWnADw40Ov4AloooPgxbCJK+m88wSicV9Qg0VBHlGX/SsbKJwmK6eYSq	203912579	68	patient	1	NA	16	Wave 2	moderate	14	7	15.1845	4.90689	9.03342	10.568	8.35315	5.39232	8.35755	6.76818	5.04439	8.11374	5.85798	4.70044	3.16993	4.24793	0	6.06609	6.35755	7.25739	7.07682	8.44708	16.048	3.16993	3.45943	12.7746	6.67243	10.3805	9.62022	6.12928	10.1396	4.08746	6.64386	6.20945	9.99859	11.9629	8.50383	7.31288	10.1485	2.80735	8.04985
biyQmiSKfWnADw40Ov4AloooPgxbCJK+m88wSicV9Qg0VBHlGX/SsbKJwmK6eYSq	204009998	68	patient	1	NA	16	Wave 2	moderate	18	2	15.0335	3.70044	8.69	10.3652	8.45121	4.90689	7.71425	6.82018	4.52356	8.63662	5.78136	4.52356	3	4.16993	3.45943	5.78136	6.42626	7.16993	7.02237	7.55459	15.0506	3.80735	4.45943	11.9118	6.97728	9.36194	9.48784	5.70044	10.2336	4.24793	7.33985	6.94251	9.41363	10.722	7.33985	6.42626	9.26444	0	6.76818
BK6B3zlawl+cOfNG8WbQm37bWryAWzy8RMaJd03diGVufZbj9bdtV4d+8EDBHRgh	204609369	45	patient	2	30.85	11	Wave 2	moderate	15	1	15.4749	5.93074	9.59246	10.0444	8.53138	6.82018	7.19967	7	4.70044	11.4564	6.97728	5.70044	0	4.85798	0	8.224	7.43463	8.03892	7.54689	8.16491	14.7665	4	4	11.7632	8.27612	8.54689	9.07682	6.97728	10.865	5.88264	7.62205	7.82018	0	9.17991	6.37504	5.9542	0	0	6.06609
BKSy5mnDbLNbFmhNjlJ8e2Dh5bgm87DxZrbUFhDWS4uTECpCt+ew0gqpd4WXkHzT	201708914	73	patient	1	23.4	45	Wave 1	severe	35	12	15.3155	6.47573	10.0768	12.1727	9.90388	5.85798	8.70736	8.26209	4.39232	11.2021	7.14975	5.39232	3	4.52356	3.16993	6.96578	6.32193	8.66178	7.92481	8.38802	13.0688	3.90689	5.08746	11.8262	8.26209	10.3253	8.52748	7.53916	9.91737	4.32193	4.70044	5.97728	8.55459	9.39232	0	5.04439	0	0	5.93074
BKSy5mnDbLNbFmhNjlJ8e2Dh5bgm87DxZrbUFhDWS4uTECpCt+ew0gqpd4WXkHzT	201803914	73	patient	1	23.4	45	Wave 1	severe	40	10	14.9827	6.30378	10.0701	11.8677	9.74987	5.93074	8.26209	8.06609	3.70044	10.733	7.14975	4.45943	3.32193	4	0	6.2854	6.24793	8.57365	7.76155	8.54303	12.6786	3.32193	4.80735	11.5864	8.49185	9.42206	8.31741	7.62936	9.63481	4.39232	4.39232	0	8.16993	8.05528	0	2	0	0	4.16993
BKSy5mnDbLNbFmhNjlJ8e2Dh5bgm87DxZrbUFhDWS4uTECpCt+ew0gqpd4WXkHzT	201807586	73	patient	1	23.4	45	Wave 1	severe	42	9	15.1963	6.30378	10.599	12.0941	9.90989	6.18982	8.17991	8.24793	4.39232	11.0755	7.09803	4.52356	3.32193	4.08746	3.32193	6.53916	6.44294	8.66178	8.10852	8.80735	12.2776	3.16993	4.9542	11.5854	8.58871	9.69349	8.48382	7.93664	9.80413	4.45943	4.58496	4.70044	8.40088	8.2384	0	2.80735	0	0	5.04439
BKSy5mnDbLNbFmhNjlJ8e2Dh5bgm87DxZrbUFhDWS4uTECpCt+ew0gqpd4WXkHzT	201900130	73	patient	1	23.4	45	Wave 1	severe	45	4	15.0699	5.90689	10.5527	10.9972	9.55459	5.16993	8.07146	7.41785	3.58496	10.0914	6.74147	3.58496	2.80735	3.58496	0	5.45943	5.80735	8.2384	7.02237	8.65464	12.7748	3.16993	3.90689	11.3982	0	9.64926	8.224	7.31288	9.0634	3.90689	1.58496	0	6.33985	0	0	0	0	0	0
BKSy5mnDbLNbFmhNjlJ8e2Dh5bgm87DxZrbUFhDWS4uTECpCt+ew0gqpd4WXkHzT	201904320	73	patient	1	23.4	45	Wave 1	severe	47	2	14.538	5.83289	10.2527	11.5162	8.94544	5.2854	8.08746	7.3837	3.80735	9.99718	6.82018	3.80735	3	3.80735	0	5.55459	5.75489	8.2384	6.79442	8.42206	12.7164	2.58496	4.08746	11.543	8.11894	9.43671	8.16491	7.49985	9.32643	4.16993	1.58496	0	6.26679	0	0	0	0	0	0
BKSy5mnDbLNbFmhNjlJ8e2Dh5bgm87DxZrbUFhDWS4uTECpCt+ew0gqpd4WXkHzT	201907138	73	patient	1	23.4	45	Wave 1	severe	49	1	14.7415	5.90689	10.255	10.4336	8.78136	4.70044	7.88874	6.87036	2.80735	8.9571	6.64386	3.80735	0	3.32193	0	5.2854	5.52356	7.91886	6.42626	8.3443	11.5999	3	3.70044	11.2562	0	9.26444	8.10852	6.97728	8.50383	3.90689	1	0	5.9542	0	0	0	0	0	0
BKSy5mnDbLNbFmhNjlJ8e2Dh5bgm87DxZrbUFhDWS4uTECpCt+ew0gqpd4WXkHzT	201910987	73	patient	1	23.4	45	Wave 1	severe	52	0	15.3285	7.56986	10.8872	11.4173	8.97441	7.36632	8.49985	6.96578	0	9.61839	7.22882	4	0	3.70044	0	6.22882	5.90689	8.51175	6.44294	8.91588	12.4533	2.32193	4.08746	10.9418	0	9.8933	8.45121	7.90689	9.7364	4.90689	3.80735	5.70044	8.89482	7.40088	4.45943	4.85798	0	0	5.45943
bqSX+86Jc8ETR0A7549c/EgkvKbmLDnqPtRjLoLfiFG8FridDz44EO/fXGFXlSQ+	201708916	63	patient	1	26.23	38	Wave 1	severe	32	13	17.6096	6.32193	9.49985	10.2324	8.34873	5.93074	8.74819	8.17493	5.12928	12.0512	7.14975	6.39232	3	5.58496	3.45943	8.98868	7.40088	9.21917	8.87958	10.2143	14.3949	5.49185	6.33985	12.7009	9.47776	6.93074	9.64386	8.63662	10.6715	5	5.42626	8.40514	9.04166	13.1378	6.47573	7.12928	8.14466	2	6.84549
bqSX+86Jc8ETR0A7549c/EgkvKbmLDnqPtRjLoLfiFG8FridDz44EO/fXGFXlSQ+	201803911	63	patient	1	26.23	38	Wave 1	severe	37	8	17.6096	5.58496	10.0701	10.2324	9.28077	5.85798	8.74819	7.86419	5.12928	12.3332	7.37504	6.22882	3.58496	4.39232	3.70044	9.45943	6.91886	8.8857	8.36632	9.87805	15.4082	3.70044	5.49185	12.6346	8.88874	6.70044	9.30834	8.60733	10.4594	4.70044	5.42626	5.39232	8.79116	12.3261	6.62936	6.42626	0	0	5.93074
bqSX+86Jc8ETR0A7549c/EgkvKbmLDnqPtRjLoLfiFG8FridDz44EO/fXGFXlSQ+	201807670	63	patient	1	26.23	38	Wave 1	severe	39	3	17.6096	5.08746	9.73471	9.66888	8.87958	5.70044	8.42626	8.15987	5.12928	12.2467	6.97728	6.42626	3	4.24793	0	8.85175	6.83289	8.81698	8.62936	9.93664	13.6265	3.45943	4.85798	12.2387	8.633	6.72792	9.16491	8.64386	9.43879	4.39232	5	5	8.36194	8.89178	5.20945	5.58496	0	0	5.04439
bqSX+86Jc8ETR0A7549c/EgkvKbmLDnqPtRjLoLfiFG8FridDz44EO/fXGFXlSQ+	201810594	63	patient	1	26.23	38	Wave 1	severe	42	2	16.5496	4.80735	9.41363	9.22159	8.46352	5.04439	8.32643	8.04439	4.24793	12.1864	6.90689	6.18982	2.80735	4.24793	0	8.69	6.65821	8.81698	8.13955	9.74987	14.3584	3.16993	4.80735	12.2685	8.75154	6.12928	8.99435	8.51175	9.3837	4.45943	2.32193	0	7.01123	5.88264	0	3.32193	0	0	0
bqSX+86Jc8ETR0A7549c/EgkvKbmLDnqPtRjLoLfiFG8FridDz44EO/fXGFXlSQ+	201904180	63	patient	1	26.23	38	Wave 1	severe	44	2	16.5608	4.85798	9.55842	9.22159	8.32193	5.04439	8.48784	8.09276	4.64386	12.0334	6.90689	6.35755	3	4.16993	0	8.36632	6.80735	8.81698	7.9542	9.85487	13.8231	3.32193	4.32193	12.3143	8.75154	6.06609	9.04985	8.83289	9.32643	4.32193	2.32193	0	6.84549	5.64386	0	3.32193	0	0	0
bqSX+86Jc8ETR0A7549c/EgkvKbmLDnqPtRjLoLfiFG8FridDz44EO/fXGFXlSQ+	201907149	63	patient	1	26.23	38	Wave 1	severe	46	1	15.7326	4.52356	9.45738	0	8.13443	4.70044	8.17493	7.59991	3.80735	11.4594	6.82018	6.02237	0	3.45943	0	7.96	6.45943	8.52356	7.56986	9.61471	12.6232	3.16993	4.08746	12.1513	8.49185	5.83289	8.74147	8.62571	8.7211	4.16993	2	0	6.84549	0	0	3	0	0	0
bqSX+86Jc8ETR0A7549c/EgkvKbmLDnqPtRjLoLfiFG8FridDz44EO/fXGFXlSQ+	201910992	63	patient	1	26.23	38	Wave 1	severe	49	0	16.6713	6.56986	9.92926	0	8.00562	0	8.97728	7.3837	2.32193	10.9016	6.83289	5.61471	0	2	0	8.51964	6.62936	8.70736	7.49185	9.84392	13.6724	2.32193	3.70044	11.5632	0	5.58496	9.07948	9.21675	9.47776	4.90689	5.08746	6.20945	9.19476	7.97154	5.39232	5.97728	0	1.58496	5.64386
bqSX+86Jc8ETR0A7549c/EgkvKbmLDnqPtRjLoLfiFG8FridDz44EO/fXGFXlSQ+	202003764	63	patient	1	26.23	38	Wave 1	severe	51	1	16.5209	6.53916	9.91439	0	7.82655	0	8.92184	7.46761	2.80735	11.2497	7.05528	5.64386	0	2.32193	0	8.66178	6.56986	8.86728	7.5157	9.75656	14.0585	2.32193	4.08746	11.4828	8.25267	5.70044	8.97728	9.41574	9.84862	4.80735	5.04439	6.04439	9.27845	7.87652	5.20945	5.80735	0	1.58496	5.64386
bqSX+86Jc8ETR0A7549c/EgkvKbmLDnqPtRjLoLfiFG8FridDz44EO/fXGFXlSQ+	202007842	63	patient	1	26.23	38	Wave 1	severe	53	0	16.3893	6.33985	9.79116	0	7.40088	0	8.78136	7.06609	2.80735	10.8234	6.98868	5.45943	0	2.32193	4.32193	8.41363	6.32193	8.3966	7.11894	9.52943	13.2803	2.32193	3.90689	11.318	0	5.45943	8.88874	9.08215	9.32418	4.58496	4.52356	5.39232	8.9571	7.32193	4.45943	5.39232	0	0	4.58496
c1vOVA2T3AUyJk4d/yj7rQ+iNQVhdaHLQ5rq+rfdp65q+hXvns3GKp/GtJlIX916	201708803	68	patient	2	31.22	67	Wave 1	severe	33	9	16.1232	8.76155	11.4003	11.1984	11.0112	9.79928	10.2527	7.94251	5.58496	9.64566	8.48784	8	4.08746	5	0	10.0444	7.17991	9.84392	9.56224	11.1402	12.8504	6.12928	8.09276	12.688	10.0901	10.0417	10.0471	13.2102	11.3718	4.64386	6.32193	8.79766	9.04166	14.1168	8.90989	10.0715	10.1984	2.32193	11.314
c1vOVA2T3AUyJk4d/yj7rQ+iNQVhdaHLQ5rq+rfdp65q+hXvns3GKp/GtJlIX916	201803774	68	patient	2	31.22	67	Wave 1	severe	38	10	16.2105	7.20945	9.82018	11.7624	10.2958	8.13955	10.0403	8.18982	5.64386	10.3072	8.04985	6.93074	4.70044	6.78136	0	9.18239	6.74147	9.6865	8.98299	9.01959	13.977	4.80735	7.11894	12.5555	9.53916	9.48784	9.86109	12.2122	11.9989	4.58496	5.64386	7.52356	8.36194	13.3048	8.54303	9.02514	10.5275	0	10.0755
c1vOVA2T3AUyJk4d/yj7rQ+iNQVhdaHLQ5rq+rfdp65q+hXvns3GKp/GtJlIX916	201807537	68	patient	2	31.22	67	Wave 1	severe	40	16	16.5037	6.93074	9.40514	11.5831	9.70736	7.76818	9.89482	8.27146	5.55459	10.8986	7.89482	6.42626	4.70044	7.40939	3.45943	8.98868	6.62936	9.71425	8.633	8.62936	13.6745	4.39232	6.75489	12.5696	9.60918	9.39017	9.91139	11.2917	11.7082	4.64386	5.12928	6.58496	8.04985	12.7262	7.82655	8.12928	10.4868	0	9.01959
c1vOVA2T3AUyJk4d/yj7rQ+iNQVhdaHLQ5rq+rfdp65q+hXvns3GKp/GtJlIX916	201900079	68	patient	2	31.22	67	Wave 1	severe	43	11	15.9085	5.90689	8.91289	9.98584	8.68299	6.06609	8.83289	7.5157	4.32193	9.89936	6.90689	4.9542	2.80735	4.32193	0	7.67948	5.67243	8.36194	7.33092	8.25739	13.5729	4.16993	5.52356	11.783	8.11894	9.62936	9.15987	9.15735	9.72281	3.58496	2	0	6.67243	9.61471	0	5.12928	7.88874	0	6.06609
c1vOVA2T3AUyJk4d/yj7rQ+iNQVhdaHLQ5rq+rfdp65q+hXvns3GKp/GtJlIX916	201903382	68	patient	2	31.22	67	Wave 1	severe	45	12	17.0876	6.45943	9.64386	10.7507	9.36851	6.90689	8.98868	7.62205	4.64386	9.19722	7.33985	4.9542	3.32193	4.45943	0	6.79442	6.08746	8.66178	7.39232	8.62205	13.5583	4.39232	5.35755	12.043	0	10.2119	9.39874	9.68475	10.0848	4.16993	2.80735	0	6.33985	9.74819	0	5.45943	8.02791	0	6.10852
c1vOVA2T3AUyJk4d/yj7rQ+iNQVhdaHLQ5rq+rfdp65q+hXvns3GKp/GtJlIX916	201907592	68	patient	2	31.22	67	Wave 1	severe	47	10	16.0191	6.74147	10.2033	12.9387	9.72792	7.85798	9.2738	8.38802	5.78136	10.3151	8.25739	5.67243	5.35755	5.83289	4.16993	7.48382	6.49185	9.81858	7.70736	8.8857	13.5657	5.42626	6.32193	11.9926	9.60918	9.86419	9.37504	9.9571	11.0688	5	3.70044	0	6.52356	10.4848	0	5.32193	8.55075	0	5.16993
c1vOVA2T3AUyJk4d/yj7rQ+iNQVhdaHLQ5rq+rfdp65q+hXvns3GKp/GtJlIX916	202000021	68	patient	2	31.22	67	Wave 1	severe	50	12	17.6096	8.59619	10.3977	12.5038	9.43671	9.13186	9.41574	7.82655	3.58496	9.82337	8.18982	5.72792	4.39232	5.20945	3.32193	8.47978	6.44294	9.70736	7.52356	9.2738	14.0267	4.24793	6.39232	11.4115	9.40088	11.1325	9.69697	10.5565	11.4221	5.20945	5.83289	7.92481	9.37721	12.3078	6.24793	7.82655	11.1624	2	7.24793
c1vOVA2T3AUyJk4d/yj7rQ+iNQVhdaHLQ5rq+rfdp65q+hXvns3GKp/GtJlIX916	202003632	68	patient	2	31.22	67	Wave 1	severe	52	16	17.6096	8.71425	10.3977	13.1852	9.9263	9.20457	9.44915	8.15987	4.39232	10.4929	8.51964	6.40939	4.90689	5.32193	4	9.02237	6.45943	10.062	7.27612	9.11374	13.3645	4.24793	6.18982	11.3332	9.7039	10.8218	9.65284	10.8305	11.8246	5.85798	5.32193	7.75489	9.13443	11.8673	5.93074	7.44294	10.5536	1.58496	6.94251
c1vOVA2T3AUyJk4d/yj7rQ+iNQVhdaHLQ5rq+rfdp65q+hXvns3GKp/GtJlIX916	202008410	68	patient	2	31.22	67	Wave 1	severe	54	12	16.3134	8.31288	10.8903	13.1573	9.84549	9.51964	9.64566	8.7211	4.45943	10.236	8.37504	6.72792	5.12928	5.64386	3.80735	8.97441	7.19967	10.1383	8.42206	9.20701	14.1677	4.32193	6.40939	11.4645	9.74987	11.1351	9.83605	11.9263	11.9473	5.97728	6.65821	7.86419	9.32867	11.9196	6.91886	8.06609	11.4471	2	7.15987
c1vOVA2T3AUyJk4d/yj7rQ+iNQVhdaHLQ5rq+rfdp65q+hXvns3GKp/GtJlIX916	202100020	68	patient	2	31.22	67	Wave 1	severe	57	11	16.2839	7.59246	10.2252	11.2697	9.41151	9.08215	9.04166	7.93074	3.16993	9.49586	7.40939	5.12928	3.16993	3.70044	0	7.88874	6.72792	8.93664	8.47573	9	13.7141	3.70044	5.04439	11.2119	0	10.9607	9.43879	11.3592	10.7748	5.12928	5.97728	7.35755	8.77808	11.5078	6.04439	7.39232	10.1737	0	6.44294
c1vOVA2T3AUyJk4d/yj7rQ+iNQVhdaHLQ5rq+rfdp65q+hXvns3GKp/GtJlIX916	202104043	68	patient	2	31.22	67	Wave 1	severe	59	12	15.7972	7.44294	10.5304	11.9513	9.58496	9.09803	8.99718	7.76155	3.16993	9.82337	7.72792	5.20945	3.58496	4.32193	0	8.02237	6.82018	9.224	8.55459	9.09011	12.3151	3.32193	5.20945	10.9322	0	10.9672	9.25739	11.4378	10.6147	5.04439	5.61471	6.84549	8.77808	9.07682	4.75489	6.70044	10.014	1.58496	5.72792
c1vOVA2T3AUyJk4d/yj7rQ+iNQVhdaHLQ5rq+rfdp65q+hXvns3GKp/GtJlIX916	202107825	68	patient	2	31.22	67	Wave 1	severe	61	11	15.5953	6.16993	10.1434	0	8.47168	6.84549	8.41363	7.11894	0	8.49985	7.12928	3.70044	2.80735	3.70044	0	4.16993	6.71425	8.49985	7.53138	9.08481	12.9495	4.45943	4.52356	8.21917	0	10.1306	9.43671	9.01402	9.71425	5	6.52356	7.59991	0	11.668	5.35755	7.64386	11.1013	0	6.40939
c1vOVA2T3AUyJk4d/yj7rQ+iNQVhdaHLQ5rq+rfdp65q+hXvns3GKp/GtJlIX916	202200066	68	patient	2	31.22	67	Wave 1	severe	64	9	15.4127	6.16993	9.67419	0	8.50779	6.44294	8.12412	7.27612	0	9.48784	6.61471	3.70044	0	4.24793	0	4.24793	6.71425	8.06609	7.45121	9.00562	12.9495	3.90689	4.24793	8.09803	0	10.0526	9.05257	8.26209	8.94251	4.80735	6.6865	6.84549	0	11.8952	4.75489	7.55459	10.0848	1.58496	5.80735
c1vOVA2T3AUyJk4d/yj7rQ+iNQVhdaHLQ5rq+rfdp65q+hXvns3GKp/GtJlIX916	202204175	68	patient	2	31.22	67	Wave 1	severe	66	7	15.6526	6.44294	9.35975	11.5367	9.00843	7.60733	8.55459	7.91289	4	9.84235	7.21917	4.08746	3.16993	4.58496	0	4.24793	6.94251	8.90388	7.85175	9.01123	14.1566	4.24793	4.64386	8.02791	8.42206	10.6812	9.57175	8.98584	10.2854	5.2854	6.56986	6.6865	0	11.0251	5.16993	7.53916	10.236	0	5.45943
c1vOVA2T3AUyJk4d/yj7rQ+iNQVhdaHLQ5rq+rfdp65q+hXvns3GKp/GtJlIX916	202301469	68	patient	2	31.22	67	Wave 1	severe	73	3	15.4305	5.85798	9.76321	10.8321	8.37504	6.70044	7.96	7.5157	3.90689	9.77149	6.90689	3.58496	0	3.90689	0	3.70044	6.6865	8.65464	7.61471	9.02237	13.6743	4	4.16993	7.94837	8.31288	10.2819	9.21189	9.35094	9.71425	5.2854	6.42626	6.42626	0	9.81698	4.75489	6.44294	10.2609	1.58496	4.58496
c1vOVA2T3AUyJk4d/yj7rQ+iNQVhdaHLQ5rq+rfdp65q+hXvns3GKp/GtJlIX916	202306346	68	patient	2	31.22	67	Wave 1	severe	75	2	15.7334	5.78136	9.53333	10.8321	8.37069	6.93074	8.03342	7.40939	0	9.65821	6.96578	3.58496	2.80735	3.70044	0	3.58496	6.75489	8.7879	7.80735	9.13186	13.5456	4.08746	4	7.64386	8.31288	10.1434	9.15228	9.16239	9.66711	4.64386	6.55459	6.89482	0	9.94251	3.80735	6.30378	10.2609	0	4.80735
c1vOVA2T3AUyJk4d/yj7rQ+iNQVhdaHLQ5rq+rfdp65q+hXvns3GKp/GtJlIX916	202311212	68	patient	2	31.22	67	Wave 1	severe	78	2	15.5536	5.80735	9.20457	0	8.30834	6.44294	8.03342	7.27612	3.70044	9.79279	6.84549	3.32193	0	3.90689	0	2.80735	6.65821	8.70044	7.24793	8.82972	13.4832	3.80735	4.24793	7.69349	8.18982	10.1548	9.22641	8.95128	9.39446	5	6.06609	6.26679	0	9.29002	4	5.85798	9.37721	0	3.32193
CAjtlfyNtbST16Bp8cqamo6ue5ZijCMWAog3Fbqsnv27GAJ4/Z2IBcdagW/rEEoA	202404219	67	patient	1	29.06	NA	Wave 1	severe	15	17	17.0999	9.40727	5.49185	0	11.0821	5.78136	8.55459	6.71425	3.70044	8.98584	6.90689	4.16993	2.80735	5.97728	0	5.93074	5.90689	8.60733	5.49185	7.44294	11.3636	4	2.58496	10.6909	8.31288	7.33092	9.40514	5.08746	9.71425	5.49185	4.45943	6.61471	0	9.51964	5.35755	0	0	0	6.20945
CAjtlfyNtbST16Bp8cqamo6ue5ZijCMWAog3Fbqsnv27GAJ4/Z2IBcdagW/rEEoA	202408102	67	patient	1	29.06	NA	Wave 1	severe	17	12	16.2093	10.676	4.90689	0	11.1592	6.10852	9.11894	6.82018	0	8.20457	6.70044	3.32193	0	3.70044	0	4.70044	4.24793	7.3837	4.16993	6.12928	12.6669	3.32193	2.58496	10.5187	0	7.37504	9.35975	0	10.341	5.49185	3.16993	5.35755	0	12.1402	6.04439	0	0	2.32193	6.32193
CAjtlfyNtbST16Bp8cqamo6ue5ZijCMWAog3Fbqsnv27GAJ4/Z2IBcdagW/rEEoA	202407299	67	patient	1	29.06	NA	Wave 1	severe	20	11	16.2876	7.8009	6.30378	0	10.7764	5.78136	9.01959	7.19967	3.70044	8.59619	6.78136	4.45943	3.16993	5.35755	0	6.94251	5.67243	8.37938	5.80735	6.20945	11.0974	4.75489	2.58496	11.4131	0	6.39232	9.3443	6.32193	11.2167	5.88264	4.85798	7.40088	0	11.2258	5.72792	2.32193	8.67948	0	6.50779
CAjtlfyNtbST16Bp8cqamo6ue5ZijCMWAog3Fbqsnv27GAJ4/Z2IBcdagW/rEEoA	202501516	67	patient	1	29.06	NA	Wave 1	severe	20	11	16.2825	7.97728	6.10852	0	10.0539	5.45943	8.73471	6.71425	0	7.97154	6.45943	3.70044	2.80735	3.80735	0	5.88264	4.75489	7.56986	5.12928	6	10.8281	4.16993	2	11.3304	0	6.39232	9.09011	5.52356	11.0042	5	3.58496	6.12928	0	11.2662	5.83289	2.32193	6.91886	0	6.40939
CAjtlfyNtbST16Bp8cqamo6ue5ZijCMWAog3Fbqsnv27GAJ4/Z2IBcdagW/rEEoA	202503622	67	patient	1	29.06	NA	Wave 1	severe	22	9	16.2528	6.93074	5.75489	0	10.5868	5.20945	9.08746	6.64386	3.70044	8.53138	6.61471	4.45943	2.80735	5.67243	0	6.65821	5.24793	7.3837	5.2854	6.08746	11.0634	4.52356	2	11.2318	0	6.39232	9.09276	5.93074	11.3641	5.52356	4.08746	6.96578	0	11.668	5.83289	2.32193	7.96578	0	6.20945
CAjtlfyNtbST16Bp8cqamo6ue5ZijCMWAog3Fbqsnv27GAJ4/Z2IBcdagW/rEEoA	202506076	67	patient	1	29.06	NA	Wave 1	severe	24	11	17.6096	5.93074	8.5812	11.357	10.7574	5.75489	8.50779	7.04439	5.04439	9.34873	6.32193	5.80735	4.08746	6.85798	3.80735	8.43879	5.83289	8.29002	6.12928	7.3837	14.5158	5.08746	3.70044	12.4732	8.17991	8.90087	9.65821	7.69349	11.4378	5.97728	5.32193	8.06609	9.70736	12.4065	7.65105	6.89482	10.2479	3	7.52356
CAjtlfyNtbST16Bp8cqamo6ue5ZijCMWAog3Fbqsnv27GAJ4/Z2IBcdagW/rEEoA	202510274	67	patient	1	29.06	NA	Wave 1	severe	27	9	16.8779	5.35755	8.46761	10.421	10.0728	4.9542	7.65821	5.9542	4	8.27146	5.85798	3.80735	3.45943	5.04439	0	5.45943	4.16993	7.97154	5.08746	7.58496	13.4118	4.24793	3.16993	12.0881	7.45943	8.37069	8.66178	7.11894	10.007	5.12928	4.64386	6.83289	8.96578	11.4152	6.39232	6	8.74483	2	6.71425
CAjtlfyNtbST16Bp8cqamo6ue5ZijCMWAog3Fbqsnv27GAJ4/Z2IBcdagW/rEEoA	202604118	67	patient	1	29.06	NA	Wave 1	severe	29	9	17.3228	5.61471	9.08481	10.9773	10.809	5.64386	8.32643	6.49185	4.58496	8.69	6.24793	4.90689	3.80735	5.75489	3.58496	6.2854	4.90689	8.40514	5.85798	8.04985	14.8521	4.90689	3.45943	12.5911	7.97728	8.81698	9.41996	8.51175	10.6865	5.80735	5.42626	7.62936	9.30378	12.2674	7.59991	6.35755	9.62936	2	6.98868
Ch9XYE7khXTL3aMvk4TRFEg5h2mv1KEZWnWWBy3cpGISGlKFKxTvmYyvlofIV7qY	202710041	64	control	NA	NA	NA	Control	healthy	0	NA	15.9163	4.16993	9.84235	10.0042	8.16491	4.90689	6.6865	5.88264	0	8.5157	5.80735	3.45943	3	3.16993	0	5.35755	5.80735	7.45943	6.50779	9.1267	13.3504	2.58496	2.80735	10.8305	7.10852	8.14975	8.10329	7.06609	9.03067	5.12928	5.67243	4.9542	9.46352	8.44294	5.24793	5.52356	7.31288	2	4.39232
Ch9XYE7khXTL3aMvk4TRFEg5h2mv1KEZWnWWBy3cpGISGlKFKxTvmYyvlofIV7qY	202800499	64	control	NA	NA	NA	Control	healthy	3	NA	14.497	3.45943	9.43463	8.79442	7.82018	4.85798	6.2854	5.55459	0	7.96	5.75489	3.32193	0	3.45943	1	4.32193	5.35755	6.80735	6.32193	8.55075	13.0875	2.58496	3.16993	10.2228	6.39232	7.7211	7.93074	6.44294	9.20701	4.75489	6.35755	5.39232	0	7.96578	0	5.16993	0	0	0
Ch9XYE7khXTL3aMvk4TRFEg5h2mv1KEZWnWWBy3cpGISGlKFKxTvmYyvlofIV7qY	202808397	64	control	NA	NA	NA	Control	healthy	7	NA	14.9677	3.80735	10.2831	8.79442	8.49586	5.20945	6.84549	5.9542	0	8.04439	5.93074	3.70044	2.80735	3.32193	3.80735	4.70044	5.90689	7.20945	6.79442	8.77149	13.4285	2.80735	2.80735	11.1611	6.80735	8.45943	8.48382	6.75489	9.55075	5.16993	6.55459	5.52356	0	8.17493	5.49185	5.72792	0	0	0
Ch9XYE7khXTL3aMvk4TRFEg5h2mv1KEZWnWWBy3cpGISGlKFKxTvmYyvlofIV7qY	202900406	64	control	NA	NA	NA	Control	healthy	10	NA	14.8656	3.80735	9.83605	9.70044	7.69349	5.20945	6.74147	5.9542	0	8.20945	6.04439	3.58496	3.16993	3.90689	7.67948	4.58496	5.67243	7.40939	6.61471	8.73132	12.9473	2.80735	3.70044	10.7624	7.18982	8.24793	8.27612	6.58496	9.60177	4.64386	6.20945	5.2854	0	7.96578	0	5.20945	0	0	0
Ch9XYE7khXTL3aMvk4TRFEg5h2mv1KEZWnWWBy3cpGISGlKFKxTvmYyvlofIV7qY	202909409	64	control	NA	NA	NA	Control	healthy	14	NA	14.9461	3.70044	9.87344	9.17991	8.21432	5.08746	6.67243	5.80735	0	8.12412	5.93074	3.58496	0	3.45943	3	4.52356	5.80735	7.08746	6.64386	8.73132	12.5008	2.80735	3.16993	10.6339	6.6865	8.12928	8.09803	6.71425	9.33092	5.04439	6.02237	5.2854	0	7.7211	0	4.80735	0	0	0
cp+w4Ha93Ev8+71UzUOzRvIzr4KmklROfnfWU97NVc2HQEqHLMByOIP98H7h7jEn	201910989	66	patient	1	22.72	15	Wave 1	moderate	16	4	15.2958	9.35755	11.4136	11.2697	8.8392	7.50779	8.3443	6.88264	2.80735	10.23	7.40939	5.12928	0	6.52356	0	8.14466	6.75489	9.00282	7.57743	8.75822	13.9219	3.32193	4.85798	10.93	8.70044	11.3729	9.33539	7.76155	9.94983	5.04439	5.55459	7.03342	9.10066	9.35755	5.93074	7.61471	8.7039	1.58496	6.83289
cp+w4Ha93Ev8+71UzUOzRvIzr4KmklROfnfWU97NVc2HQEqHLMByOIP98H7h7jEn	202003760	66	patient	1	22.72	15	Wave 1	moderate	18	4	15.716	9.29002	11.4173	11.8634	9.54303	8.07146	8.45121	6.90689	3.45943	10.633	7.57743	5.45943	2.80735	5.72792	3.32193	8.45533	6.30378	9.11894	7.74819	8.87344	13.9858	3.16993	4.75489	10.9226	8.45943	11.1072	9.02514	7.76155	10.3619	5.12928	5.61471	6.74147	8.99435	9.58684	6.14975	7.54689	8.97154	2	6.87036
cp+w4Ha93Ev8+71UzUOzRvIzr4KmklROfnfWU97NVc2HQEqHLMByOIP98H7h7jEn	202007841	66	patient	1	22.72	15	Wave 1	moderate	20	4	15.5563	8.72792	10.9263	11.6064	9.32418	7.50779	7.96578	6.62936	3	10.6175	7.49185	5.24793	2.80735	4.75489	0	8.20945	5.9542	8.79116	7.37504	8.73809	13.217	2.58496	4.70044	10.6175	0	10.6202	8.40939	7.56224	9.47776	4.52356	4.58496	6.12928	8.72792	8.40088	4.75489	6.50779	0	1.58496	5.80735
cp+w4Ha93Ev8+71UzUOzRvIzr4KmklROfnfWU97NVc2HQEqHLMByOIP98H7h7jEn	202011760	66	patient	1	22.72	15	Wave 1	moderate	23	2	15.7918	8.69697	10.7364	11.6627	8.7039	7.56986	7.87652	6.49185	2.58496	8.48382	7.49185	2.58496	0	4.58496	0	7.7879	5.85798	8.79116	7.30378	8.85487	13.4078	2.58496	4.64386	10.5137	0	10.683	8.36632	7.85798	9.61471	4.45943	4.52356	5.9542	8.67243	8.224	4.75489	6.14975	0	0	5.64386
Cxgt2Dp/rjNOqjCg6UlxHRVMTuJg/BPdCt2gfjCM9ibsgGLBTFRTdTt+U26f3K2N	201708896	59	patient	1	22.99	65	Wave 1	severe	36	13	17.6096	7.45943	10.8681	13.2521	9.18735	7.10852	9.11374	7.90689	5.2854	11.9281	7.98299	6.2854	4.64386	8.26209	4.24793	8.61839	8.08746	9.86728	8.83289	9.64386	13.5093	5.67243	7.82655	12.9919	10.1215	11.6344	9.80896	8.12928	11.2288	5	5.49185	8.34873	9.18488	13.8529	7.92481	8.19967	11.9009	3.70044	9.65642
Cxgt2Dp/rjNOqjCg6UlxHRVMTuJg/BPdCt2gfjCM9ibsgGLBTFRTdTt+U26f3K2N	201803933	59	patient	1	22.99	65	Wave 1	severe	41	13	16.6092	7.11894	10.0768	11.5831	9.24555	6	8.69349	6.02237	4.16993	9.58308	7.09803	4.70044	3	4.08746	0	6.85798	6.10852	8.36194	7.13955	8.56986	13.309	4.08746	5.20945	12.3647	8.58871	10.5555	9.40939	7.22882	9.5411	3.58496	3.45943	6.12928	7.30378	11.9429	5.97728	7.2384	0	0	8.99435
Cxgt2Dp/rjNOqjCg6UlxHRVMTuJg/BPdCt2gfjCM9ibsgGLBTFRTdTt+U26f3K2N	201807560	59	patient	1	22.99	65	Wave 1	severe	43	10	17.5529	6.44294	9.99577	11.3691	8.69349	5.70044	8.72451	6.40939	4.58496	10.4041	7.03342	5.16993	3.32193	4.75489	0	7.16993	6.32193	8.8857	7.39232	7.7211	12.8504	4.64386	4.58496	12.0492	8.49185	10.5793	9.51964	7.29462	9.43879	4.08746	3.16993	7	0	11.5765	5.39232	6.6865	0	0	8.15987
Cxgt2Dp/rjNOqjCg6UlxHRVMTuJg/BPdCt2gfjCM9ibsgGLBTFRTdTt+U26f3K2N	201900126	59	patient	1	22.99	65	Wave 1	severe	46	11	16.3314	5.49185	9.42417	10.9972	8.46761	5.2854	8.54689	6.78136	3.70044	9.08481	6.82018	4	3	4.32193	0	5.78136	5.85798	8.36194	7.41785	7.01123	13.8926	3.80735	4.52356	11.8925	0	10.2633	9.32193	6.78136	8.90388	3.45943	1.58496	0	5.42626	8.72451	0	3.80735	0	0	5.49185
Cxgt2Dp/rjNOqjCg6UlxHRVMTuJg/BPdCt2gfjCM9ibsgGLBTFRTdTt+U26f3K2N	201903525	59	patient	1	22.99	65	Wave 1	severe	48	12	16.8768	5.20945	9.44501	10.7507	8.97728	5.39232	8.62936	6.37504	2.80735	8.74483	6.97728	4.16993	0	4.70044	0	5.78136	6.18982	8.2384	7.19967	7.11894	13.4821	4.08746	5.08746	12.1614	0	9.95855	9.80735	6.78136	8.90388	3.70044	2	0	6.06609	9.8933	0	4.16993	0	0	6.06609
Cxgt2Dp/rjNOqjCg6UlxHRVMTuJg/BPdCt2gfjCM9ibsgGLBTFRTdTt+U26f3K2N	201908846	59	patient	1	22.99	65	Wave 1	severe	50	11	17.6096	7.05528	10.7065	12.6693	8.08746	7.82018	9.29462	6.98868	3.32193	10.6591	7.59246	5.39232	3.80735	6.26679	0	8.29921	7.24793	9.73471	7.22882	7.98868	14.8965	6.79442	5.39232	11.6316	9.93074	10.3332	9.91439	7.56986	10.6698	5.85798	4.85798	10.0526	9.2503	12.2363	6.32193	6.64386	8.42206	2.32193	8.45121
Cxgt2Dp/rjNOqjCg6UlxHRVMTuJg/BPdCt2gfjCM9ibsgGLBTFRTdTt+U26f3K2N	202000603	59	patient	1	22.99	65	Wave 1	severe	53	12	17.4812	7.39232	10.2969	12.9401	8.3443	8.02791	9.15482	6.84549	3.45943	10.5108	7.84549	5.16993	3.90689	4.70044	3.58496	7.89482	6.62936	9.47776	7.10852	8.40514	12.9341	4.32193	5.12928	11.318	8.99718	10.332	9.75656	7.74147	10.7748	5.20945	3.90689	7.90087	9.03067	11.0587	5.55459	6.40939	0	2	8.26679
Cxgt2Dp/rjNOqjCg6UlxHRVMTuJg/BPdCt2gfjCM9ibsgGLBTFRTdTt+U26f3K2N	202003654	59	patient	1	22.99	65	Wave 1	severe	55	12	16.8507	6.84549	9.89785	12.3086	8.87652	7.74147	8.80413	6.91886	3	10.1911	7.49185	4.58496	3.32193	4.16993	0	7.42626	6.62936	8.86728	7.12928	8.55459	13.5471	4.24793	4.64386	11.1072	0	10.3848	9.47168	7.40088	9.7364	4.58496	4.24793	8.01681	8.84862	8.90989	5.20945	5.90689	0	0	7.82655
Cxgt2Dp/rjNOqjCg6UlxHRVMTuJg/BPdCt2gfjCM9ibsgGLBTFRTdTt+U26f3K2N	202008408	59	patient	1	22.99	65	Wave 1	severe	57	13	16.7834	6.82018	9.79116	11.9926	8.14466	7.56986	8.72451	6.08746	2.58496	8.88264	7.36632	4	2.80735	5	0	6.50779	6.18982	8.66178	6.53916	8.32643	12.7002	3.90689	4.58496	11.0375	0	10.7928	9.51964	6.64386	9.7364	4.39232	4.16993	6.97728	8.64386	10.8305	5.20945	5.90689	0	0	7.52356
Cxgt2Dp/rjNOqjCg6UlxHRVMTuJg/BPdCt2gfjCM9ibsgGLBTFRTdTt+U26f3K2N	202100025	59	patient	1	22.99	65	Wave 1	severe	60	9	16.881	6.70044	10.0539	10.6511	8.62936	0	8.40939	6.39232	0	9.17243	6.98868	3.90689	0	2.80735	0	6.65821	6.56986	8.3966	7.22882	8.3837	12.2653	3.90689	4.08746	10.8202	0	10.4263	9.48583	6.75489	8.94251	4.52356	4.9542	7.53138	8.11374	10.6257	4.45943	5.70044	0	0	7.35755
Cxgt2Dp/rjNOqjCg6UlxHRVMTuJg/BPdCt2gfjCM9ibsgGLBTFRTdTt+U26f3K2N	202104048	59	patient	1	22.99	65	Wave 1	severe	62	8	17.0752	6.67243	10.1396	11.1	8.43463	0	8.36632	6.45943	0	9.75656	7.10852	4.39232	0	3.16993	0	6.98868	6.61471	8.51175	7.49185	8.71425	12.0617	4.16993	4.32193	10.8218	0	10.3542	9.3015	7.07682	8.94251	0	4.39232	7.92481	8.224	7.40088	3.45943	5.16993	0	0	6.94251
Cxgt2Dp/rjNOqjCg6UlxHRVMTuJg/BPdCt2gfjCM9ibsgGLBTFRTdTt+U26f3K2N	202107739	59	patient	1	22.99	65	Wave 1	severe	64	6	17.6096	5.42626	7.86419	11.0593	8.97728	5.20945	8.26209	6.79442	3.90689	10.3376	6.78136	4.08746	3.16993	3.70044	0	5.16993	7.01123	8.60733	8.52356	8.88874	14.4612	5.35755	4.39232	11.2923	0	10.0808	9.55651	6.55459	9.18982	5.12928	5.70044	8.04439	0	9.64024	4.16993	5.12928	0	1.58496	7.80735
Cxgt2Dp/rjNOqjCg6UlxHRVMTuJg/BPdCt2gfjCM9ibsgGLBTFRTdTt+U26f3K2N	202204541	59	patient	1	22.99	65	Wave 1	severe	69	4	17.3211	5.24793	8.36194	11.7628	9.19476	5.88264	8.0607	7.08746	4	10.7091	6.78136	4.08746	3.16993	3.70044	0	4.85798	7.21917	8.70044	8.82337	9.224	15.3028	4.64386	4.58496	11.5033	8.18982	10.207	9.37504	7.2854	9.26209	5	5.75489	7.47573	0	9.51964	4.75489	4.08746	0	0	7.33092
Cxgt2Dp/rjNOqjCg6UlxHRVMTuJg/BPdCt2gfjCM9ibsgGLBTFRTdTt+U26f3K2N	202208452	59	patient	1	22.99	65	Wave 1	severe	71	1	16.6922	4.90689	7.03342	0	9.09011	5.35755	7.62205	6.40939	0	10.1636	6.52356	3.45943	0	2	0	3.58496	6.89482	8.06609	8.33539	8.47978	14.8361	4.52356	3.32193	11.1687	0	9.94983	9.09803	6.20945	8.48784	4.32193	5.58496	7.37504	0	9.43254	4.52356	3.90689	0	1.58496	7.12928
Cxgt2Dp/rjNOqjCg6UlxHRVMTuJg/BPdCt2gfjCM9ibsgGLBTFRTdTt+U26f3K2N	202301417	59	patient	1	22.99	65	Wave 1	severe	76	0	17.3041	5.75489	8.92778	11.4014	9.24555	5.9542	8.33985	6.87036	3.70044	10.5971	7.02237	3.70044	2.80735	3.70044	0	3.45943	7.36632	8.70044	8.41785	8.96867	15.2341	4.70044	4.52356	11.5236	8.51964	10.2372	9.44294	6.88264	9.39446	5.39232	5.32193	7.32193	0	9.29002	4.16993	3.58496	0	0	6.88264
cYWLDDQ6UtTYdydjsSfX92xZBGbalfaYzUqo2D6PPLjDYuO2WU7xswuwVtiLtaxp	203912580	55	patient	1	NA	12	Wave 2	moderate	11	6	14.3803	6.56986	9.42626	10.5206	7.90087	5.93074	6.82018	6.47573	4.58496	8.24793	5.85798	5.49185	3.16993	4.64386	3.16993	7.07682	6.72792	7.56224	6.71425	7.65105	14.8909	3.16993	3.90689	11.7777	7.49985	10.0728	8.87036	6.32193	9.50383	4.08746	6	6.47573	9.92184	10.9593	6.83289	6.18982	9.26444	0	6.93074
cYWLDDQ6UtTYdydjsSfX92xZBGbalfaYzUqo2D6PPLjDYuO2WU7xswuwVtiLtaxp	204010004	55	patient	1	NA	12	Wave 2	moderate	15	2	14.1901	5.08746	9.21189	10.2456	8.84549	6.02237	6.89482	7.11894	4.39232	9.90989	5.80735	4.80735	2.80735	4.08746	0	6.37504	6.53916	7.25739	7.25739	7.53138	15.799	3.45943	3.80735	11.6407	6.88264	9.58871	8.6865	7	9.80574	3.90689	7.22882	6.32193	9.83447	9.92926	7.64386	5.61471	10.0362	0	6.14975
D97+0HT2u3hTafBzYNxLR7dWy+yCZypeMF/n9KdcVyMFd95imEBD2ZvgB8m7886T	204805279	70	patient	1	25.18	NA	Wave 2	fatal	9	16	15.8452	8	10.7004	11.3712	8.67948	6.71425	10.4051	6.2854	5.42626	9.67066	7.07682	3.58496	3.80735	5.16993	5.35755	7.77479	6.85798	8.63662	6.94251	7.85175	14.7882	4	4.32193	12.7134	8.81378	10.7574	10.4094	6.83289	10.7177	8.03892	7.46761	8.20457	0	9.52356	6.93074	7.96	0	2.32193	0
D97+0HT2u3hTafBzYNxLR7dWy+yCZypeMF/n9KdcVyMFd95imEBD2ZvgB8m7886T	204900268	70	patient	1	25.18	NA	Wave 2	fatal	14	16	17.5029	7.92481	10.6653	11.7074	8.25267	8.01123	9.13443	7	6.16993	11.4083	7.29462	7.75489	3.58496	5.64386	4.52356	9.45943	8.41785	7.60733	10.1396	9.56033	15.2588	4.45943	6.20945	12.3376	10.7065	11.0348	9.86882	11.9403	11.3961	7.80735	7.63662	8.55842	0	10.5118	7.33092	7.10852	10.2444	0	0
D97+0HT2u3hTafBzYNxLR7dWy+yCZypeMF/n9KdcVyMFd95imEBD2ZvgB8m7886T	204904536	70	patient	1	25.18	NA	Wave 2	fatal	16	17	17.0225	11.5901	9.79116	10.7245	9.30834	6.62936	9.26209	5.93074	5.20945	7.8392	7.34873	5.67243	3.70044	4.39232	3.80735	5.42626	6.33985	8.63662	6.24793	7.19967	15.5527	5.2854	5.35755	12.1696	9.01402	11.2324	10.3309	0	11.1478	8.13443	5.20945	9.33762	0	12.4546	6.24793	7.07682	0	2.32193	6.84549
D97+0HT2u3hTafBzYNxLR7dWy+yCZypeMF/n9KdcVyMFd95imEBD2ZvgB8m7886T	204909141	70	patient	1	25.18	NA	Wave 2	fatal	18	16	16.128	11.1755	10.1202	11.0768	9.90689	6.59991	10.0293	7	5.55459	8.57743	7.12928	5.85798	3.58496	3.90689	3.70044	7.76155	5.90689	8.63662	6.12928	6.9542	15.5924	4.64386	4.58496	12.27	8.02237	10.102	10.4635	5.42626	11.0077	7.99435	5.49185	8.80413	0	11.4226	7	7.16993	0	1.58496	0
D97+0HT2u3hTafBzYNxLR7dWy+yCZypeMF/n9KdcVyMFd95imEBD2ZvgB8m7886T	204914413	70	patient	1	25.18	NA	Wave 2	fatal	21	12	17.0829	8.90388	9.97585	11.2426	8.83605	6.53916	9.64024	6.93074	5.45943	10.3674	7.21917	5.75489	3.90689	8.13955	4.9542	6.18982	6.82018	8.54303	7.22882	7.43463	14.3394	5.55459	5.78136	12.3764	10.2192	10.6537	10.5859	4.75489	11.5708	8.17991	6.67243	9.633	0	11.8455	7.31288	7.80735	0	2.32193	0
da9E7cB8hSaobEr/rxsdHW4qR3sWRD/V/SL/3I8k3oanSBWer6yO3zap2SILNur/	201708920	71	patient	1	27.43	157	Wave 1	severe	40	13	17.6096	8.07146	10.9069	12.5001	9.64746	6.12928	9.65284	6.65821	4.75489	11.0049	7.61471	6.22882	3.58496	6.37504	4.32193	8.14466	7.2854	9.34873	7.35755	9.15987	14.2248	4.85798	7.17991	13.2907	9.86728	10.4969	10.3998	8.69697	10.9498	5.35755	5.16993	7.41785	8.44294	14.2126	7.9542	7.21917	9.39017	1.58496	7.88264
da9E7cB8hSaobEr/rxsdHW4qR3sWRD/V/SL/3I8k3oanSBWer6yO3zap2SILNur/	202107835	71	patient	1	27.43	157	Wave 1	severe	68	16	17.6096	7.91886	11.1573	12.5289	9.19967	8.02791	9.35094	7.34873	3.45943	10.9679	7.74147	5.72792	3.45943	5.04439	3.80735	8.27146	6.50779	9.31741	7.08746	8.69697	12.5831	3.90689	7.16993	11.7582	9.57932	10.599	10.0647	8.47573	10.6421	5.45943	5.24793	7.50779	9.13443	11.4067	6.80735	5.52356	9.25739	1.58496	6.87036
da9E7cB8hSaobEr/rxsdHW4qR3sWRD/V/SL/3I8k3oanSBWer6yO3zap2SILNur/	202204823	71	patient	1	27.43	157	Wave 1	severe	73	14	17.6096	6.70044	9.86264	12.6085	8.3443	6.04439	8.82655	7.46761	4.24793	11.014	7.44294	4.45943	3.58496	8.80413	3.32193	4.39232	6.98868	9.60177	5.90689	7.75489	13.645	4.45943	7.6865	11.9936	10.2923	10.2276	10.2228	7.97728	10.1033	5.72792	5.32193	7.40088	0	11.4584	4.75489	4.64386	8.86728	1.58496	5.80735
dk56V+n9Q/RMPe6J5mnUPM7nMFA1d1emc5aXwDZTlieIYbz1GT6s/3Tiwtt/G3Sw	202609004	68	control	NA	NA	NA	Control	healthy	0	NA	15.3799	3.70044	10	10.2312	7.14975	4.64386	6.9542	5.90689	0	8.8392	5.88264	3	3	3.45943	3.58496	4.45943	4.08746	7.34873	6.2854	8.83605	12.6234	2.58496	2.58496	11.1517	7.01123	8.82972	8.7211	6.42626	9.03067	4.80735	5.35755	4.75489	9.41996	7.93664	4	5.39232	0	0	4.39232
dk56V+n9Q/RMPe6J5mnUPM7nMFA1d1emc5aXwDZTlieIYbz1GT6s/3Tiwtt/G3Sw	202700418	68	control	NA	NA	NA	Control	healthy	3	NA	15.3636	3.45943	9.85798	10.2312	7.20945	4.52356	6.74147	5.78136	0	8.53916	5.80735	3.16993	2.80735	3.16993	0	4.70044	4.08746	7.45943	6.20945	8.85487	12.3426	2.80735	3	11.0694	6.42626	8.6865	8.66534	6.26679	8.93369	4.80735	5.55459	5.35755	9.41996	8.21432	4.39232	5.49185	0	0	4.80735
dk56V+n9Q/RMPe6J5mnUPM7nMFA1d1emc5aXwDZTlieIYbz1GT6s/3Tiwtt/G3Sw	202710005	68	control	NA	NA	NA	Control	healthy	7	NA	15.5116	3.80735	9.71253	10.2312	7.49985	4.64386	7	5.85798	0	9.38802	5.70044	3.16993	2.80735	3.45943	3.90689	4.64386	4.24793	7.45943	6.30378	8.87036	12.508	2.80735	2.58496	11.1026	6.88264	8.93958	8.82018	6.33985	8.93369	4.80735	5.39232	4.85798	9.5216	8.21432	4.39232	5.49185	0	1.58496	3.80735
dk56V+n9Q/RMPe6J5mnUPM7nMFA1d1emc5aXwDZTlieIYbz1GT6s/3Tiwtt/G3Sw	202800377	68	control	NA	NA	NA	Control	healthy	10	NA	15.5219	3.70044	9.87498	10.2312	7.14975	4.64386	6.80735	6.02237	0	8.36194	5.83289	3.16993	0	3.45943	0	4.75489	4.16993	7.45943	6.30378	8.9629	12.685	3	2.58496	11.0098	6.6865	9.01681	8.70044	6.35755	9.12153	4.52356	5.52356	4.9542	9.32867	7.93664	4	5.49185	0	1.58496	4.80735
dk56V+n9Q/RMPe6J5mnUPM7nMFA1d1emc5aXwDZTlieIYbz1GT6s/3Tiwtt/G3Sw	202809321	68	control	NA	NA	NA	Control	healthy	14	NA	15.7985	3.80735	10	9.72451	7.12928	4.52356	6.83289	5.90689	0	8.86419	5.80735	3.32193	0	3.45943	0	4.75489	4	7.45943	6.20945	8.93074	12.6312	2.58496	2.80735	11.2755	7.01123	8.89785	8.72792	6.22882	9.20457	4.80735	5.64386	5.08746	9.50184	8.21432	4	5.64386	0	0	4.39232
dlorzLr5LeqBKCSg5KcsSfSqn0yeMooHnHjWv9KSzohda/IhpjIua4cetlsFmdiZ	204704133	63	patient	1	41.35	NA	Wave 2	fatal	16	12	15.2613	5.49185	9.81057	10.5137	9.90388	6.80735	9.19722	5.45943	5.72792	9.20457	6.59991	6.24793	3	6.37504	3.90689	8.82337	6.72792	8.21917	6.84549	8.73132	15.6967	3.32193	4.24793	11.4388	8.45943	9.60548	9.79766	10.1344	11.0293	7.11894	5.9542	7.67948	0	11.5906	7.18982	6.71425	0	0	0
dlorzLr5LeqBKCSg5KcsSfSqn0yeMooHnHjWv9KSzohda/IhpjIua4cetlsFmdiZ	204709569	63	patient	1	41.35	NA	Wave 2	fatal	18	15	15.4413	6	9.95128	11.0828	9.79604	6.6865	8.65821	8.12412	5.49185	10.1812	6.91886	6.32193	2.80735	4.75489	4.24793	9.00562	6.94251	7.09803	8.39232	8.13443	14.5298	4.58496	5.08746	11.5882	8.11374	8.87958	8.62205	9.42836	10.9315	6.94251	6.70044	8.84549	0	10.3276	6.39232	6.22882	0	0	8.5157
dlorzLr5LeqBKCSg5KcsSfSqn0yeMooHnHjWv9KSzohda/IhpjIua4cetlsFmdiZ	204714117	63	patient	1	41.35	NA	Wave 2	fatal	21	17	15.5753	5.67243	9.45943	0	6.55459	5.80735	7.45121	5.2854	4.58496	0	5.78136	6.37504	0	4.32193	2.58496	8.65464	7.59991	0	7.26679	7.98868	14.5823	3.90689	0	11.3487	8.33092	9.50779	7	0	10.2033	6.35755	6.80735	7.93664	0	8.02791	5.75489	3.90689	0	0	0
DSgTLbdDg7kyEeGhdGjmqPHRZ68d0I8bNigTQej1HMqZBJyTWHSy3FdKTrvVG3KZ	201708856	69	patient	1	32.41	NA	Wave 1	fatal	19	15	15.8266	7.48382	10.5265	11.445	9.94105	5.61471	9.17493	6.08746	4.45943	8.33539	7.09803	6.39232	3.32193	4.32193	3.70044	8	6.06609	8.2384	7.33985	9.52552	12.477	4.08746	5.32193	11.9363	0	10.8564	9.9542	8.49985	9.63481	4.64386	3.16993	6.91886	8.04985	13.5136	6.9542	8.56986	10.1111	1	9.55651
DY0duSCcrArY3V/UMoLHbVUuUXOzTkKogibg7cazlfCOsbTQYXsWy93vNHZY5fbW	204714003	70	patient	1	22.86	9	Wave 2	moderate	11	1	15.4351	6.24793	11.0168	9.90989	8.06609	6.47573	9.00282	6.14975	5.35755	8.31741	6.59991	5.70044	0	0	3.16993	7.54689	6.84549	6.70044	7.99435	8.40514	15.7283	3.45943	2.58496	11.5479	7.62936	8.8857	8.40939	8.31741	10.8376	7.21917	7.76155	7.42626	0	8.224	6.39232	6.10852	0	0	0
DY0duSCcrArY3V/UMoLHbVUuUXOzTkKogibg7cazlfCOsbTQYXsWy93vNHZY5fbW	204804910	70	patient	1	22.86	9	Wave 2	moderate	13	1	15.016	5.52356	11.0168	10.4367	8.65821	6.22882	9.13955	6.33985	4.90689	8.94544	6.84549	4.9542	0	3.80735	3.16993	7.01123	6.44294	8.19967	7.66534	8.26679	14.6525	3	3.70044	11.3259	7.41785	8.59991	8.22882	8.67243	10.0168	7.57743	7.12928	6.80735	0	8.03892	5.9542	5.93074	0	1.58496	0
DY0duSCcrArY3V/UMoLHbVUuUXOzTkKogibg7cazlfCOsbTQYXsWy93vNHZY5fbW	204809937	70	patient	1	22.86	9	Wave 2	moderate	15	1	15.5562	5.58496	10.8719	8.9629	8.73809	6.06609	8.41363	6.04439	4.75489	9.45943	6.24793	5.04439	0	2.32193	2.80735	6.76818	6.02237	0	7.85175	9.06878	16.2655	3.16993	0	11.0175	7.62936	8.07146	8.23362	7.19967	10.7871	7	7.06609	6.9542	0	7.33092	6.10852	5.9542	0	0	0
DY0duSCcrArY3V/UMoLHbVUuUXOzTkKogibg7cazlfCOsbTQYXsWy93vNHZY5fbW	204814481	70	patient	1	22.86	9	Wave 2	moderate	18	0	16.1748	6.06609	9.62936	9.80896	8.9571	6.56986	7.99435	6.67243	5.24793	7.65105	6.45943	5.39232	0	2.32193	3.70044	6.59991	6.62936	6.08746	7.65821	7.90689	15.2396	4.16993	3.45943	12.0984	8.04439	8.63662	9.27146	7.34873	11.0808	7.18982	7.05528	8.47978	0	12.2079	8.25739	6.96578	0	0	0
dzgasQMuPPWQCvzEfKqcw7HJujbfEFildzzfO9y9AqP9O4KUxN2IUo9APiuCQHY+	204109220	48	patient	1	32.25	9	Wave 2	moderate	13	0	14.4413	4.58496	9.57365	0	7.45943	4.9542	6.52356	5.2854	3.32193	8.13955	5.67243	4.08746	0	3.32193	0	5.16993	6.58496	6.9542	6.30378	7.35755	12.6735	4.08746	2.80735	10.9484	6.39232	9.23362	7.97728	4.85798	8.45533	3.70044	4.52356	6.42626	0	8.72792	0	4.52356	0	0	2.80735
ErR4JsnUj778LPqm3GIGSqglGeMPYP4EfEegzIf6cH9VRxlqAuu3FnJPsn2pUVGc	203805687	63	patient	2	22.16	NA	Wave 2	severe	14	15	14.493	5.80735	8.87652	11.1935	6.72792	5.49185	8.88874	5.9542	4.9542	8.03892	5.93074	5.72792	3.80735	5.93074	4	8.08215	5.32193	7.56224	5.55459	7.02237	14.1173	3.16993	5.42626	9.10329	7.64386	9.44294	9.94398	5.12928	9.69	4.39232	5.12928	6.26679	9.28309	15.0362	7.98299	7.43463	0	3.32193	8.19967
ErR4JsnUj778LPqm3GIGSqglGeMPYP4EfEegzIf6cH9VRxlqAuu3FnJPsn2pUVGc	203808412	63	patient	2	22.16	NA	Wave 2	severe	16	14	14.7094	5.39232	8.62571	11.1687	7.03342	5.39232	8.65821	6.59991	5	9.54689	5.85798	5.67243	3.70044	5.55459	4.39232	7.85798	5.42626	7.56224	5.61471	6.76818	14.689	3.32193	5.12928	11.3772	7.72792	8.99152	9.86419	5.72792	9.80574	4.08746	5.49185	6.65821	9.60918	14.4466	7.15987	7.06609	0	3.32193	7.72792
ErR4JsnUj778LPqm3GIGSqglGeMPYP4EfEegzIf6cH9VRxlqAuu3FnJPsn2pUVGc	203900292	63	patient	2	22.16	NA	Wave 2	severe	19	16	16.7903	8.26679	9.92333	10.6555	8.05528	5.75489	8.24317	6.39232	5.08746	8.62936	5.85798	NA	4.08746	6.45943	3.58496	6.70044	6.30378	8.12928	6	7.07682	16.5384	3.80735	5.08746	12.0841	8.21917	10.2935	10.1812	4.32193	10.7465	4.80735	5.58496	6.87036	9.17493	14.3324	8.07682	7.59991	11.0478	3	7.65105
ErR4JsnUj778LPqm3GIGSqglGeMPYP4EfEegzIf6cH9VRxlqAuu3FnJPsn2pUVGc	203903920	63	patient	2	22.16	NA	Wave 2	severe	21	11	15.7231	7.56986	9.62571	9.76155	7.74147	5.08746	7.88874	6	4.24793	8.74483	5.58496	5.04439	3.32193	5.80735	0	6.59991	5.83289	7.49185	6.10852	6.87036	15.1693	3.32193	4.90689	11.5304	7.64386	9.44708	9.82337	3	10.0634	3.80735	6.08746	7.20945	9.46964	14.2311	7.33985	7.20945	10.6457	3	7.24793
ErR4JsnUj778LPqm3GIGSqglGeMPYP4EfEegzIf6cH9VRxlqAuu3FnJPsn2pUVGc	203907479	63	patient	2	22.16	NA	Wave 2	severe	23	14	15.8728	6.9542	9.94691	10.9447	7.65821	5.58496	8.01123	6.22882	4.75489	8.29002	5.85798	5.12928	4.16993	6.67243	3.70044	6.18982	6.12928	8.12928	6.30378	7.40939	16.0191	3.58496	4.85798	12.0372	8.0607	9.61471	10.1421	4.64386	10.7781	4.58496	6.10852	7.19967	9.70908	14.8318	8.30834	7.30378	12.0468	3.58496	7.69349
ErR4JsnUj778LPqm3GIGSqglGeMPYP4EfEegzIf6cH9VRxlqAuu3FnJPsn2pUVGc	204000218	63	patient	2	22.16	NA	Wave 2	severe	26	14	15.3715	7.16993	9.39232	10.9758	7.48382	5.52356	7.9542	6.44294	4.75489	8.61471	6.04439	5.52356	4.24793	6.10852	0	7.59246	6.26679	7.7879	6.88264	8.09276	14.9554	3.58496	4.80735	12.2848	8.00562	9.58308	9.92184	4.80735	10.3443	4.08746	6.12928	7.04439	9.55075	14.0684	7.60733	6.53916	11.0674	3.58496	7.5157
esJHqMN05KW8mNlM7+6N1w0k+x2EWcO0YRVDSV1rEVF8JgfPGv40/ml9yVbDemuu	204101156	67	patient	1	30.04	NA	Wave 2	severe	14	11	15.0741	5.49185	9.84392	10.568	10.5382	5.12928	7.87652	7.29462	4.75489	9.64205	6.04439	5.61471	4.16993	5.58496	4	7.2854	5.42626	7.7879	6.89482	8.41363	13.2549	4.08746	5.64386	12.0901	7.98868	10.3912	9.84078	5.12928	9.9263	4.75489	5.39232	7.16993	9.6865	13.9259	7.30378	8.05528	10.3912	2.80735	7.46761
esJHqMN05KW8mNlM7+6N1w0k+x2EWcO0YRVDSV1rEVF8JgfPGv40/ml9yVbDemuu	204104542	67	patient	1	30.04	NA	Wave 2	severe	16	10	15.1836	4.75489	9.56796	9.76155	10.6573	4.80735	7.74147	6.6865	3.58496	9.20457	5.80735	4.80735	0	6.18982	3.16993	6.08746	5.49185	7.33985	6.97728	7.70736	13.6444	4.39232	5.83289	11.8673	7.54689	10.242	9.39874	4.64386	9.56224	4.45943	5.2854	6.83289	9.07682	12.9465	6.26679	6.87036	9.7039	0	6.39232
ezFjeO/FpoRtq9UJHF7md1mCRJvayG3m3Aq4jzM8aWoIhoRFcCT5LdFDmEHYAOeN	203904589	44	patient	1	40.72	8	Wave 2	moderate	12	3	14.896	4.75489	9.27845	9.00562	7.04439	4.70044	6.49185	5.83289	3.32193	8.56986	5.67243	4.75489	0	3.45943	0	5.97728	7.46761	7.16993	5.75489	7.59991	14.313	3.45943	3	11.9578	6.93074	8.15987	8.27612	5.49185	8.86109	3.58496	5	6.26679	9.77479	9.46964	4.58496	6.30378	0	0	5.83289
goTfIaNfNaBmrpa8jap5r9TRNgI9INwnUXYh46Kh5eBauFQjmeAuxgqUhO8+LyRr	204109218	45	patient	1	NA	16	Wave 2	moderate	18	3	14.5037	4.80735	8.75154	9.52552	8.22882	5.2854	6.76818	5.70044	3.58496	8.57743	5.67243	4.52356	0	3.45943	0	5.61471	7.41785	6.9542	6.42626	6.80735	12.6504	3.45943	3.32193	11.144	6.97728	9.28309	8.78136	6.45943	8.86109	3.90689	5.67243	5.93074	9.11114	9.00282	0	4.45943	0	0	5.20945
gU+/cD/YQ/aW5qoqoON5cSHuu1255i14NJEsVuvEW2g0xYCihpKofI5kbFkKYO8V	201708933	74	patient	2	29.41	41	Wave 1	severe	23	14	17.2578	6.24793	10.5536	11.917	10.314	6.18982	9.30834	8.49185	5.12928	11.4273	6.82018	7.06609	3.58496	4.9542	3.45943	9.41574	6.79442	8.66178	8.85175	9.79442	13.7588	5.78136	4.80735	12.061	8.88874	10.5147	9.08746	9.48583	10.6715	4.70044	5.58496	8.43463	9.11634	10.6484	6.62936	6.49185	10.6926	0	7.37504
gU+/cD/YQ/aW5qoqoON5cSHuu1255i14NJEsVuvEW2g0xYCihpKofI5kbFkKYO8V	201803945	74	patient	2	29.41	41	Wave 1	severe	28	6	16.475	5.61471	10.2372	12.0941	9.69523	6.06609	8.9571	9.2738	4.52356	12.4265	6.82018	NA	2.80735	5.20945	0	9.15987	6.76818	8.8857	9.43463	9.54882	13.7335	5.12928	5.16993	12.0718	8.85487	9.94544	9.5216	9.79604	10.7099	4.75489	6.30378	7.85798	9.39017	10.3783	7.15987	6.91886	11.4543	0	7.13955
gU+/cD/YQ/aW5qoqoON5cSHuu1255i14NJEsVuvEW2g0xYCihpKofI5kbFkKYO8V	201807587	74	patient	2	29.41	41	Wave 1	severe	30	7	16.2919	5.58496	10.5098	11.8677	10.4115	6.12928	8.90087	8.81057	4.70044	11.5053	6.90689	NA	3	4.24793	0	8.04985	6.39232	8.81698	9.02514	9.78953	12.7676	4.70044	5.20945	12.2533	8.75154	10.1434	9.55842	9.2384	10.2046	4.45943	6.18982	7	8.51964	9.52552	5.97728	5.55459	10.2796	0	5.75489
gU+/cD/YQ/aW5qoqoON5cSHuu1255i14NJEsVuvEW2g0xYCihpKofI5kbFkKYO8V	201900122	74	patient	2	29.41	41	Wave 1	severe	33	10	15.6881	7.15987	10.5108	11.6461	10.3565	5.70044	8.40939	8.22882	3.80735	11.2755	6.74147	4.24793	0	6.47573	0	6.35755	5.61471	8.74147	7.70044	9.86728	15.1151	3.80735	5.64386	12.2779	8.82337	11.2174	9.40301	8.15987	9.72281	4.16993	3.90689	0	6.76818	6.12928	3.70044	3.45943	7.85798	0	3.32193
gU+/cD/YQ/aW5qoqoON5cSHuu1255i14NJEsVuvEW2g0xYCihpKofI5kbFkKYO8V	201903607	74	patient	2	29.41	41	Wave 1	severe	35	9	16.3008	7.45943	10.5622	10.4336	9.93958	5.16993	8.08746	7.53916	2.80735	10.5469	6.64386	4.08746	0	4.9542	0	5.9542	5.80735	8.47573	7.59246	9.80252	12.7459	5	4.64386	12.3267	8.58871	10.4294	9.53333	7.31288	9.32643	4.16993	3.45943	0	5.78136	0	0	2.58496	8.32643	0	3.16993
gU+/cD/YQ/aW5qoqoON5cSHuu1255i14NJEsVuvEW2g0xYCihpKofI5kbFkKYO8V	201907566	74	patient	2	29.41	41	Wave 1	severe	37	14	15.6672	6.71425	10.2119	11.1984	9.64386	5.49185	8.40939	7.98868	4.08746	10.6018	6.64386	5.04439	0	4.16993	0	6.80735	6.33985	8.57365	7.88874	10.1241	12.9586	5.32193	4.39232	12.5287	8.32643	10.1459	9.50779	7.53138	9.80413	4.85798	4.08746	0	6.76818	0	3.90689	4	9.73471	0	4.08746
gU+/cD/YQ/aW5qoqoON5cSHuu1255i14NJEsVuvEW2g0xYCihpKofI5kbFkKYO8V	202000628	74	patient	2	29.41	41	Wave 1	severe	40	7	15.93	7.54689	10.4737	11.7678	9.36851	7.36632	8.79442	7.48382	2.80735	9.57932	7.10852	5.24793	0	3.16993	0	7.97154	6.2854	8.86728	7.87036	10.5708	13.5205	4.32193	4.64386	11.3157	0	10.0928	9.20457	8.11374	10.1319	5.20945	6.14975	7.98299	9.10066	7.2384	5.39232	5.97728	11.8138	1.58496	6.22882
gU+/cD/YQ/aW5qoqoON5cSHuu1255i14NJEsVuvEW2g0xYCihpKofI5kbFkKYO8V	202003754	74	patient	2	29.41	41	Wave 1	severe	42	3	15.7218	7.50779	10.6393	11.7678	9.3443	7.44294	8.72451	7.57743	2.80735	9.75989	7.10852	5.04439	0	3	0	8.07146	6.45943	8.86728	8.08746	10.6101	13.579	4.16993	4.45943	11.3208	8.12928	9.89936	9.21432	8.45533	10.2131	5.20945	6.40939	8.14466	9.35315	7.06609	6.04439	6.47573	12.1488	1.58496	6.53916
gU+/cD/YQ/aW5qoqoON5cSHuu1255i14NJEsVuvEW2g0xYCihpKofI5kbFkKYO8V	202007836	74	patient	2	29.41	41	Wave 1	severe	44	2	15.7733	7.53138	10.5821	11.7678	9.3837	7.50779	8.82655	7.71425	3	10.115	7.16993	5.49185	0	2.80735	0	8.47168	6.2854	8.70736	8.13443	10.5353	12.8748	4.24793	4.52356	11.1485	8.25267	10.3565	9.02237	8.77479	9.99859	5.20945	5.83289	7.8009	9.19476	6.32193	4.90689	5.93074	11.6847	0	6.10852
gU+/cD/YQ/aW5qoqoON5cSHuu1255i14NJEsVuvEW2g0xYCihpKofI5kbFkKYO8V	202011758	74	patient	2	29.41	41	Wave 1	severe	47	1	15.8301	7.3837	10.5459	11.2697	9.15228	7.29462	8.77149	7.31288	2.32193	9.83131	6.98868	5.24793	0	2.32193	0	8.25267	6.24793	8.61471	7.88264	10.1293	12.1954	3.90689	4	10.933	0	10.2216	9.01959	8.70736	9.61471	5	4.90689	7.12928	9.06609	6.32193	4.08746	5.67243	10.9366	0	5.64386
H3BtcjdwWsegREU4zRDTGS9UpbjEMgId3/I9kWwhtMQR8R4qK189LQEzknBcLNLg	203604156	51	patient	1	26.51	13	Wave 2	moderate	15	4	14.802	6.08746	10.7048	10.3652	8.20457	5.64386	8.17991	7.16993	4.64386	10.5793	6.06609	5.55459	3.32193	5.85798	0	7.60733	7.31288	7.49185	6.61471	8.51175	15.4771	3.58496	4.58496	11.8727	7.64386	7.02237	9.25974	7.30378	9.56224	4.45943	7.70044	7.04439	9.89785	9.60177	5.42626	6.84549	0	2	7.24793
H3BtcjdwWsegREU4zRDTGS9UpbjEMgId3/I9kWwhtMQR8R4qK189LQEzknBcLNLg	203607927	51	patient	1	26.51	13	Wave 2	moderate	17	4	15.3608	6.65821	10.9787	10.1098	7.72792	5.39232	8.42206	7.16993	4.52356	10.5196	6.16993	5.35755	3	6.70044	0	7.72792	7.14975	7.67948	6.52356	8.20457	15.5494	3.90689	5.45943	12.0895	7.87652	7.32193	9.55075	7.21917	9.59991	4.52356	7.52356	7.42626	9.66178	9.60177	6.04439	6.75489	10.6653	2	7.76818
H3BtcjdwWsegREU4zRDTGS9UpbjEMgId3/I9kWwhtMQR8R4qK189LQEzknBcLNLg	203611161	51	patient	1	26.51	13	Wave 2	moderate	20	2	15.6545	6.2854	10.6662	10.8106	8.5812	5.75489	8.03342	7.27612	4.58496	10.1447	6.18982	5.2854	3.58496	4.52356	0	7.01123	6.14975	7.56224	6.85798	7.64386	14.961	4.08746	5.08746	12.0705	7.56986	6.39232	9.50383	7.42626	9.74147	4.58496	7.56224	7.5157	9.83447	9.80735	5.78136	6.75489	0	2	7.98868
H9C8LHv68+FC8zU1+thPZtkCynLBfi8DcwCSQ6cASugLRddJcWqi7oPxFhupj/E7	204010000	59	patient	2	20.76	8	Wave 2	moderate	12	4	13.5664	5.12928	9.88111	10.4717	7.97154	5.24793	7.02237	6.30378	4.58496	9.96723	6	5.49185	3.70044	6.58496	3.16993	7.35755	6.96578	7.62205	7.3837	7.93664	13.8478	3.70044	3.70044	11.1755	7.20945	9.41363	8.78463	6.26679	9.40088	4	6.2854	6.64386	9.60918	9.00282	5.42626	6.49185	0	0	5.83289
H9C8LHv68+FC8zU1+thPZtkCynLBfi8DcwCSQ6cASugLRddJcWqi7oPxFhupj/E7	204103581	59	patient	2	20.76	8	Wave 2	moderate	16	0	14.2147	4.64386	9.74819	9.65105	8.43463	4.9542	6.65821	6.26679	4.08746	9.61102	5.85798	4.24793	3	5.35755	0	5.49185	5.61471	7.06609	7.27612	7.56986	14.4962	3.32193	3.16993	10.9211	6.53916	8.59246	8.79442	6.53916	9.30834	3.80735	6.26679	5.49185	9.37287	9.15482	4.90689	5.70044	0	0	4.52356
H9C8LHv68+FC8zU1+thPZtkCynLBfi8DcwCSQ6cASugLRddJcWqi7oPxFhupj/E7	204107773	59	patient	2	20.76	8	Wave 2	moderate	18	5	15.0619	4.64386	10.4717	9.76155	8.47168	5	6.59991	6.33985	4.32193	9.00282	5.93074	4.70044	3.32193	4.08746	0	5.97728	5.20945	7.41785	7.73471	7.99435	12.5529	3.45943	3.16993	11.1202	7.16993	9.03892	8.89785	6.55459	9.40088	4	5.52356	5.93074	9.33092	8.37938	0	5.52356	0	0	4.52356
H9C8LHv68+FC8zU1+thPZtkCynLBfi8DcwCSQ6cASugLRddJcWqi7oPxFhupj/E7	204109217	59	patient	2	20.76	8	Wave 2	moderate	19	0	14.7502	4.24793	10.0334	9.00562	8.40939	4.90689	6.35755	6.26679	4	8.75154	5.93074	4.45943	3	3.45943	0	5.58496	4.90689	7.3837	7.45121	7.94251	12.3767	3.32193	3	10.7591	6.97728	8.77149	8.51175	6.44294	9.26209	3.80735	5.16993	5.49185	9.04166	8.2384	0	5.12928	0	0	3.90689
hBTqUoWYwbtNXVxYOse0abBW2qX/lwfgK2bLEv7ZIZocJZLalfnRF0sHdZ5nNMxz	204009988	64	patient	1	38.2	16	Wave 2	moderate	16	5	15.0036	5.42626	9.30834	10.774	8.59246	5.35755	7.56224	6.47573	4.58496	10.3231	6.10852	5.35755	3.70044	4.9542	0	7.11894	7.3837	7.93074	7.62936	8.47978	14.752	4.08746	2	11.6546	7.72792	8.69	9.0607	7.20945	10.0098	4.58496	7.11894	6.90689	9.82496	9.62571	6.45943	6.33985	8.33092	0	6.14975
hTTNG9sD0Khb/ruLT0X9ZSQyepiPtf92Fzo82xwxjgjMzpjC5mkDQJfNnMf2DPQW	204009177	84	patient	2	33.2	NA	Wave 2	fatal	8	10	14.3656	5.42626	8.6865	10.2456	7.78136	4.70044	8.33985	5.2854	4.32193	7.53138	5.83289	4.52356	3.32193	4.16993	0	5.80735	5.90689	7.45943	5.97728	7.5157	11.3287	4	4	11.8478	7.30378	9.86109	9.29462	6.96578	9.10591	4	4.64386	6.74147	9.28309	11.0782	5.20945	5.16993	0	0	4.90689
hTTNG9sD0Khb/ruLT0X9ZSQyepiPtf92Fzo82xwxjgjMzpjC5mkDQJfNnMf2DPQW	204100280	84	patient	2	33.2	NA	Wave 2	fatal	11	10	14.1646	5.20945	8.81057	9.21189	8.04439	4.52356	8.90388	6.06609	3.90689	8.5157	5.67243	4	0	3.45943	0	4.9542	4.90689	6.67243	6	7.18982	11.9281	3.16993	3.80735	11.8301	6.39232	8.36632	9.21917	6.49185	9.04985	3.32193	4.58496	5.78136	8.86109	11.0861	5.20945	5.58496	0	0	4.52356
hTTNG9sD0Khb/ruLT0X9ZSQyepiPtf92Fzo82xwxjgjMzpjC5mkDQJfNnMf2DPQW	204104537	84	patient	2	33.2	NA	Wave 2	fatal	13	10	14.6633	4.90689	9.13443	9.95128	8.87958	5	9.27612	6.59991	4.16993	10.2633	5.78136	4.45943	3	5.85798	3.70044	5.2854	5.70044	7.49185	6.52356	7.05528	13.5135	4.08746	3.80735	12.1665	7.6865	8.51964	9.70217	6.26679	9.56224	4.24793	5.08746	6.52356	8.96	12.9828	7.11894	6.33985	10.1824	0	5.20945
hTTNG9sD0Khb/ruLT0X9ZSQyepiPtf92Fzo82xwxjgjMzpjC5mkDQJfNnMf2DPQW	204110103	84	patient	2	33.2	NA	Wave 2	fatal	15	14	14.9923	5	9.18488	10.7356	9.39446	5.12928	8.75489	5.83289	4.39232	8.62205	6.06609	4.32193	3.70044	7.10852	3.58496	4.58496	5.83289	7.73471	6.37504	8.09803	12.2225	5	4.52356	11.5255	7.87652	8.58871	9.42836	5.45943	9.56224	5	4.52356	7.65105	0	13.635	6.76818	5.24793	12.144	0	5.20945
hTTNG9sD0Khb/ruLT0X9ZSQyepiPtf92Fzo82xwxjgjMzpjC5mkDQJfNnMf2DPQW	204200243	84	patient	2	33.2	NA	Wave 2	fatal	18	15	15.9505	9.17742	9.85331	11.2767	11.1548	6.74147	8.69697	6.14975	5.90689	9.66534	7.07682	6.47573	4.70044	5.72792	4.52356	8.37504	7.26679	9.24079	7.11894	8.49586	14.2439	5.08746	5.42626	11.7377	9.29232	8.66534	9.73471	0	12.0931	7.62205	6.16993	9.53722	0	12.6815	7.97728	6.49185	10.8017	0	0
hTTNG9sD0Khb/ruLT0X9ZSQyepiPtf92Fzo82xwxjgjMzpjC5mkDQJfNnMf2DPQW	204205827	84	patient	2	33.2	NA	Wave 2	fatal	20	12	14.8592	6.84549	9.41785	10.4105	10.5546	6.16993	8.15482	7.26679	4.64386	9.91886	5.78136	5.49185	0	2.32193	3	7.61471	6.08746	0	6.87036	7.6865	14.2136	3.32193	2	12.058	7.62936	10.1611	9.28771	0	10.224	6.62936	7.37504	7.63662	0	11.8673	6.96578	6.06609	0	0	0
HzX1oE6NXae86/muH/gocWxdNf+furhYSR5eX+uGGlHu3dahonSXGzjPUSqLojDF	204414902	63	patient	1	27.47	22	Wave 2	severe	13	13	14.774	7.08746	10.3298	0	6.30378	6.56986	8.29002	4.58496	0	8.40514	5.45943	4.39232	0	6.40939	0	8.20945	7.34873	6.2854	8.40514	9.06609	13.6268	3.32193	6.59991	12.0478	0	7.79442	9.60363	8.24317	10.0888	5.52356	8.27612	6.20945	0	10.4273	6.16993	6.10852	0	0	7.9542
HzX1oE6NXae86/muH/gocWxdNf+furhYSR5eX+uGGlHu3dahonSXGzjPUSqLojDF	204505150	63	patient	1	27.47	22	Wave 2	severe	15	15	15.2315	7.33985	10.3998	0	7.06609	8.49185	9.69523	5.61471	5.61471	8.31288	7	5.35755	6.30378	7.88264	0	8.9629	7.78136	7.69349	8.9629	9.17742	12	5.04439	7.60733	11.8029	0	9.36632	10.4105	8.02237	10.6147	7.05528	7.43463	7.15987	0	13.494	6	6.22882	10.8727	0	7.98868
HzX1oE6NXae86/muH/gocWxdNf+furhYSR5eX+uGGlHu3dahonSXGzjPUSqLojDF	204509956	63	patient	1	27.47	22	Wave 2	severe	17	14	14.661	6.72792	10.2046	0	6.6865	6.02237	8.82018	0	0	0	5.2854	4	0	7.05528	0	7.88264	8.2384	0	8.51175	8.76487	12.5582	5.83289	9.05528	12.0004	0	7.85175	9.82972	7.17991	9.73978	6.79442	7.93664	8.0607	0	13.8177	5.80735	5.70044	10.6978	0	7.78136
HzX1oE6NXae86/muH/gocWxdNf+furhYSR5eX+uGGlHu3dahonSXGzjPUSqLojDF	204514691	63	patient	1	27.47	22	Wave 2	severe	20	11	17.053	7.40088	10.7855	9.90087	9.25503	7.67948	8.84235	6.84549	5.45943	9.94691	7.5157	6.12928	4	5.35755	0	8.64386	7.49985	9.02514	7.96578	8.71768	13.9171	5.2854	6.40939	12.0855	9.09011	9.9571	9.79766	7.47573	11.8404	6.88264	8.17991	8.97441	0	12.9231	7.91886	6.53916	10.3576	0	8.10852
HzX1oE6NXae86/muH/gocWxdNf+furhYSR5eX+uGGlHu3dahonSXGzjPUSqLojDF	204604700	63	patient	1	27.47	22	Wave 2	severe	22	4	15.9907	6.78136	9.70563	9.64386	8.84549	6.18982	8.26209	6.65821	4.85798	9.0634	6.56986	5.20945	3.16993	3.90689	2.80735	8.47978	6.76818	7.88264	7.05528	8.07682	14.169	4.64386	7.37504	11.7478	8.28077	9.7211	9.35755	7.41785	10.5088	7.55459	7.02237	8.65105	0	12.3089	7	5.93074	8.81698	1.58496	0
HzX1oE6NXae86/muH/gocWxdNf+furhYSR5eX+uGGlHu3dahonSXGzjPUSqLojDF	204609453	63	patient	1	27.47	22	Wave 2	severe	24	5	15.4057	5.97728	9.68299	9.25974	8.85175	5.78136	8.29462	6.37504	4.39232	9.56796	6.49185	5.32193	0	3.90689	3.16993	8.41785	6.87036	0	7.3837	8.50779	14.2889	3.80735	5.24793	11.3669	7.93664	9.00282	9.04985	8.11374	9.89178	7.14975	6.87036	7.74819	0	9.21917	5.9542	4.9542	0	0	0
HzX1oE6NXae86/muH/gocWxdNf+furhYSR5eX+uGGlHu3dahonSXGzjPUSqLojDF	204614762	63	patient	1	27.47	22	Wave 2	severe	27	4	16.6591	7.16993	10.8688	10.5651	9.50383	7.61471	8.56224	7.3837	5.16993	10.5008	7.59991	6.02237	3.80735	5.39232	3.32193	8.86109	7.44294	9.20212	8.07146	9.46352	14.7289	4.80735	6.12928	12.0461	9.49386	10.2597	9.50779	8.89482	11.736	6.44294	7.48382	8.22882	0	8.89785	6.87036	5.72792	0	0	7.39232
HzX1oE6NXae86/muH/gocWxdNf+furhYSR5eX+uGGlHu3dahonSXGzjPUSqLojDF	204704985	63	patient	1	27.47	22	Wave 2	severe	29	1	15.5173	6	9.93664	9.62936	10.4828	6.20945	8.08215	6.67243	4.52356	9.52748	6.33985	5.49185	0	0	3	7.25739	6.12928	0	7.8009	8.44708	14.1557	3.58496	2.58496	11.4497	7.83289	9.54303	8.98299	7.71425	10.5622	6.75489	6.97728	7.42626	0	7.50779	4.85798	3.80735	0	0	0
HzX1oE6NXae86/muH/gocWxdNf+furhYSR5eX+uGGlHu3dahonSXGzjPUSqLojDF	204709924	63	patient	1	27.47	22	Wave 2	severe	31	1	15.4238	5.78136	10.1085	9.62936	8.35755	6.10852	8.07146	6.26679	4.75489	9.60733	6.24793	5.61471	0	2.80735	3.32193	7.77479	6.58496	0	6.40939	9.18488	14.2424	4.58496	4.85798	11.4914	8.59991	9.70217	8.87652	7.37504	10.6804	6.96578	6.49185	8.65105	0	8.9629	5.88264	5.20945	0	0	0
HzX1oE6NXae86/muH/gocWxdNf+furhYSR5eX+uGGlHu3dahonSXGzjPUSqLojDF	204714055	63	patient	1	27.47	22	Wave 2	severe	34	1	15.555	6.98868	10.6689	10.9993	8.85487	7	9.05799	7.2854	5.16993	11.4046	6.78136	5.83289	0	4.9542	4.08746	8.01123	7.49185	7.79442	6.88264	9.46352	14.7285	5.32193	5.32193	11.29	8.59991	10.4168	9.47978	9.39232	11.1954	7.2854	7.97154	9.36194	0	10.0498	6.96578	6.14975	9.65821	0	0
HzX1oE6NXae86/muH/gocWxdNf+furhYSR5eX+uGGlHu3dahonSXGzjPUSqLojDF	204804935	63	patient	1	27.47	22	Wave 2	severe	36	4	15.4155	6.78136	10.7805	10.6064	8.37069	6.26679	9.03342	6.96578	4.80735	11.0161	6.83289	6.06609	3.16993	6.64386	3.58496	8.31741	8.22882	7.88264	7.05528	9.61102	14.3882	4.32193	5.97728	11.9527	8.48784	10.4818	8.96578	9.56415	10.4242	7.70736	6.84549	8.34873	0	10.0112	6.85798	6.20945	0	1	6.94251
ied0ed4NP5tlBpnW7caKNj1PcAQZmPWsFqHeyMr7lVI9FwwUwVqIWqvlUWSJ5BXQ	202608956	72	control	NA	NA	NA	Control	healthy	0	NA	15.5501	3.80735	9.96145	8.224	8.31288	5.32193	6.9542	6	0	7.63662	6.02237	3.90689	2.80735	3.70044	2.32193	5	5.83289	7.49985	7.52356	9.36632	13.8549	3	3.45943	11.2095	7.18982	9.26913	8.72451	7.27612	9.49985	4.75489	7.49185	6.61471	9.19967	8.51175	0	4.64386	0	0	0
ied0ed4NP5tlBpnW7caKNj1PcAQZmPWsFqHeyMr7lVI9FwwUwVqIWqvlUWSJ5BXQ	202700391	72	control	NA	NA	NA	Control	healthy	3	NA	15.4322	3.70044	9.88111	9.70044	8.03892	5.32193	6.74147	5.93074	0	7.98299	6.22882	4	3.45943	3.90689	3.16993	5	5.55459	7.57743	7.33092	9.23601	13.4389	3	3.90689	10.9484	7.40088	9.04985	8.45943	7.17991	9.64926	5.04439	6.98868	6.16993	9.05528	7.7211	0	3.90689	0	0	0
ied0ed4NP5tlBpnW7caKNj1PcAQZmPWsFqHeyMr7lVI9FwwUwVqIWqvlUWSJ5BXQ	202709854	72	control	NA	NA	NA	Control	healthy	7	NA	15.4647	3.58496	9.7039	9.80252	8.02237	5.32193	6.74147	5.80735	0	7.96	6.08746	3.80735	3.16993	3.70044	3	5.04439	5.72792	7.45121	7.50779	9.24317	13.5958	3	3.80735	11.1453	7.18982	8.64024	8.53916	7.18982	9.39017	4.85798	7.33985	6.47573	0	7.96578	0	4	0	0	0
ied0ed4NP5tlBpnW7caKNj1PcAQZmPWsFqHeyMr7lVI9FwwUwVqIWqvlUWSJ5BXQ	202800404	72	control	NA	NA	NA	Control	healthy	10	NA	15.4592	3.70044	9.85643	9.89482	8.13443	5.45943	6.93074	5.97728	0	7.57743	6.18982	4.08746	3.32193	3.70044	3.16993	5.04439	5.80735	7.57743	7.35755	9.34651	13.927	3	4.16993	11.1118	7.40088	8.8392	8.66888	7.17991	9.74315	5.04439	7.06609	6.04439	8.88264	7.96578	0	4.08746	0	0	0
ied0ed4NP5tlBpnW7caKNj1PcAQZmPWsFqHeyMr7lVI9FwwUwVqIWqvlUWSJ5BXQ	202809311	72	control	NA	NA	NA	Control	healthy	14	NA	15.2014	3.45943	9.51767	8.79442	7.91289	5.16993	6.56986	5.85798	0	8.10329	6.08746	4	3.32193	3.70044	3	4.85798	5.35755	7.49985	7.08746	9.11634	13.2448	2.58496	4	10.933	7.33092	8.7039	8.33985	6.76818	9.55075	4.75489	6.47573	5.52356	8.71081	7.7211	0	3.58496	0	0	0
IJRuI3J6UsTPPw6HlSo8VD58mFFaFjtcur6coWtrG/CA3OQJjrN0wgVm3tsoPqpz	201907147	18	patient	2	36.25	4	Wave 1	moderate	8	1	15.437	6.67243	9.55842	12.1341	8.97441	6.40939	7.62205	7.33985	4.08746	10.043	7.14975	4.64386	3	4	3.58496	6.71425	8.09803	8.74147	7.54689	9.63844	13.0295	4.39232	4.9542	11.1687	8.75154	9.85953	9.09276	8.2384	9.5411	4.90689	1.58496	0	6.52356	0	0	3	0	0	3.32193
Iptj1rulpGbjXmWwRHo+hoxLu5tjGQLWEONacuNPHbVBCVHfvxYVZFD4LmrehUDL	201803889	65	patient	1	29.09	NA	Wave 1	fatal	13	17	17.6096	7.49185	10.7863	10.2324	10.3432	6.18982	9.32418	6.93074	4.9542	9.20457	7.33985	6.61471	3	7.59246	4.85798	8.81378	7.34873	8.8857	7.7211	8.61102	12.6472	6.72792	8.04439	12.0011	9.39446	11.9311	9.13186	5.9542	9.80413	5.08746	5.85798	9.41151	8.86728	13.7074	6.97728	5.55459	11.3134	2.32193	8.44708
Iptj1rulpGbjXmWwRHo+hoxLu5tjGQLWEONacuNPHbVBCVHfvxYVZFD4LmrehUDL	201807546	65	patient	1	29.09	NA	Wave 1	fatal	15	17	16.683	7.64386	11.2021	11.2871	10.3276	6.50779	9.58871	7.18982	4.70044	9.44294	7.37504	5.55459	3.16993	7.64386	5.04439	7.86419	7.40088	9.30834	8.36632	8.73809	14.0286	4.08746	8.34873	12.5228	9.6865	11.5755	9.43671	6.30378	11.178	4.9542	6.24793	6.74147	8.71081	14.3398	9.22159	6.6865	11.927	2.58496	9.07948
Iptj1rulpGbjXmWwRHo+hoxLu5tjGQLWEONacuNPHbVBCVHfvxYVZFD4LmrehUDL	201900089	65	patient	1	29.09	NA	Wave 1	fatal	18	16	16.5756	6.61471	10.4898	10.7507	9.74147	5.85798	9.53333	7.55459	4.32193	10.1202	7.09803	5.32193	0	5.08746	5.20945	7.85175	6.53916	8.2384	7.53138	8.15482	13.9477	3.90689	5.78136	12.0179	8.11894	10.4564	9.01959	6.26679	10.4126	3.90689	3	0	6.85798	12.4883	5.12928	3	5.83289	0	6.26679
Iptj1rulpGbjXmWwRHo+hoxLu5tjGQLWEONacuNPHbVBCVHfvxYVZFD4LmrehUDL	201903461	65	patient	1	29.09	NA	Wave 1	fatal	20	16	16.783	6.72792	10.4828	11.6461	9.59246	6.40939	9.98868	7.56986	4.52356	9.94251	7.09803	5.24793	3.16993	5.61471	3.70044	7.65821	7.25739	8.74147	7.49985	7.87036	13.799	4	7.97728	10.9887	8.26209	10.5962	9.33762	7.06609	11.2288	4.16993	3.90689	0	6.67243	12.8335	5.97728	3.45943	8.11374	0	6.44294
Iptj1rulpGbjXmWwRHo+hoxLu5tjGQLWEONacuNPHbVBCVHfvxYVZFD4LmrehUDL	201907602	65	patient	1	29.09	NA	Wave 1	fatal	22	16	17.6096	7.40088	10.2586	10.7507	9.16993	5.61471	9.53722	6.75489	4.32193	8.74483	7.03342	5.39232	0	7.14975	4.9542	7.49185	7.20945	8.74147	7.20945	7.53916	12.5904	5.64386	5.85798	12.3493	9.15482	10.9908	9.71253	6.44294	11.7427	4.64386	3	5	6.58496	13.2333	5.58496	3.32193	7.59991	0	6.02237
Iptj1rulpGbjXmWwRHo+hoxLu5tjGQLWEONacuNPHbVBCVHfvxYVZFD4LmrehUDL	202000138	65	patient	1	29.09	NA	Wave 1	fatal	25	14	17.6096	9.5411	10.4315	10.5028	8.46352	7.56986	9.91886	5.93074	2.58496	7.85175	7.40939	4.75489	3.16993	9.50184	4.45943	7.30378	7.87652	9.73471	7.02237	7.40088	13.8549	4.80735	8.21917	11.8122	10.1984	11.3061	10.1824	5.93074	13.0746	5.42626	5.52356	8.32643	9.13443	14.2734	8.67948	6.59991	12.9645	2.80735	8.79766
Iuocm9lp2jdqmR/WZOXbYg5ALZb2i08UyRl2W25V49tIo+fPlMByjq4LtNj+r0oH	210114533	63	patient	1	38.82	NA	Wave 2	fatal	14	13	16.1218	5.83289	10.236	11.2082	10.2784	6.79442	9.35315	6	5.78136	9.53333	7.26679	6	4.08746	10.792	3.90689	9.07146	8.27146	9.17742	8.3837	9.36413	16.0564	5.2854	5.20945	12.2866	9.87958	9.51964	10.1586	9.64746	11.056	8.14466	7.66534	9.34873	0	12.8941	7.88264	7.55459	12.0812	3	0
Iuocm9lp2jdqmR/WZOXbYg5ALZb2i08UyRl2W25V49tIo+fPlMByjq4LtNj+r0oH	210204568	63	patient	1	38.82	NA	Wave 2	fatal	16	15	16.9162	9.94251	9.32418	11.0279	9.02237	6.52356	8.91588	5.93074	5.75489	9.53916	7.15987	6.40939	0	10.1447	5.16993	6.2854	7.87036	6.70044	6.62936	7.22882	13.9684	6.18982	6.6865	12.2288	9.65284	11.6216	10.1824	0	11.4263	7.61471	6.04439	10.2491	0	10.9929	7.02237	7.19967	0	0	0
Iuocm9lp2jdqmR/WZOXbYg5ALZb2i08UyRl2W25V49tIo+fPlMByjq4LtNj+r0oH	210209282	63	patient	1	38.82	NA	Wave 2	fatal	18	14	17.3844	7.32193	10.1699	11.2082	10.5971	7.06609	9.56605	5.72792	5.72792	9.17742	7.17991	6.45943	3	8.69	4.32193	8.03892	7.89482	8.27612	8.12412	10.2656	16.2938	4.32193	4.70044	12.4476	9.67066	10.4929	10.0993	10.6321	11.4993	7.78136	6.87036	8.47978	0	11.7224	7.65105	7.72792	10.6175	0	0
Iuocm9lp2jdqmR/WZOXbYg5ALZb2i08UyRl2W25V49tIo+fPlMByjq4LtNj+r0oH	210213683	63	patient	1	38.82	NA	Wave 2	fatal	21	12	15.5284	5.72792	9.64386	10.584	10.137	6.61471	8.58496	7.16993	5.32193	10.0238	6.6865	5.88264	0	3.70044	3.90689	7.82018	6.91886	7.09803	8.31288	8.86419	15.1115	3.90689	4.39232	11.8731	8.65105	9.29921	9.43463	9.21432	11.1299	7.03342	7.87036	7.9542	0	8.61471	6.85798	5.42626	0	0	0
Iuocm9lp2jdqmR/WZOXbYg5ALZb2i08UyRl2W25V49tIo+fPlMByjq4LtNj+r0oH	210304630	63	patient	1	38.82	NA	Wave 2	fatal	23	13	14.2471	4.85798	10.1306	0	7.81378	5.78136	8.633	0	0	7.65821	0	3.45943	0	9.13443	0	6.58496	6.10852	0	8.39232	8.7879	14.7331	3	4.16993	11.4398	0	7.61471	9.94105	10.0755	9.94983	4.39232	7.67948	6.47573	0	14.2497	7.03342	7.17991	8.73132	0	6.87036
Iuocm9lp2jdqmR/WZOXbYg5ALZb2i08UyRl2W25V49tIo+fPlMByjq4LtNj+r0oH	210309256	63	patient	1	38.82	NA	Wave 2	fatal	25	12	14.3006	4.64386	10.3443	0	7.70736	5.93074	8.49586	0	0	0	5.2854	3.70044	0	8.60733	0	6.87036	6.61471	0	8.93074	9.01681	13.6669	3.32193	4.52356	11.7061	0	7.80735	9.91886	10.4929	9.99859	4.90689	8	5.75489	0	12.9091	6.16993	6.58496	9.15228	0	0
Iuocm9lp2jdqmR/WZOXbYg5ALZb2i08UyRl2W25V49tIo+fPlMByjq4LtNj+r0oH	210400287	63	patient	1	38.82	NA	Wave 2	fatal	28	17	14.6253	5.35755	9.67596	0	7.03342	4.9542	7.85798	0	0	0	0	2.80735	0	7.70044	0	0	5	0	7.63662	8.27612	14.2814	3.32193	4.9542	11.4712	0	8.48784	9.73132	0	9.76818	4.24793	6.71425	6.20945	0	13.8605	6.33985	6.04439	8.633	0	0
Iuocm9lp2jdqmR/WZOXbYg5ALZb2i08UyRl2W25V49tIo+fPlMByjq4LtNj+r0oH	210404039	63	patient	1	38.82	NA	Wave 2	fatal	30	16	15.2482	6.08746	10.4252	10.3253	8.30834	7.27612	8.82972	0	0	0	6.44294	4.08746	0	9.01123	4.70044	4.64386	7.12928	7.20945	9.35094	8.92778	19.046	6.24793	8.53528	11.9629	0	9.82177	10.7279	5.9542	11.8657	6.83289	7.85798	8.59246	0	15.1688	7.7211	7.85175	13.0124	2.58496	8.32193
j7JP0ohOTAB6mWhsW018bmImQSUksJg6mN3GlcqT+qNzGhrnlSO59GWndk0/XLh1	204105575	77	patient	1	27.76	23	Wave 2	severe	9	13	14.5878	6.47573	9.78463	8.74147	6.83289	4.45943	6.82018	5.08746	4.08746	7.76818	5.70044	4.85798	2.80735	4.45943	0	7.19967	6.67243	6.9542	5.04439	8.07146	15.444	3.16993	2.80735	11.7561	7.05528	8.98868	8.30834	4.58496	8.86109	4	4.85798	5.39232	0	8.72792	4.90689	6.59991	0	0	6
j7JP0ohOTAB6mWhsW018bmImQSUksJg6mN3GlcqT+qNzGhrnlSO59GWndk0/XLh1	204110102	77	patient	1	27.76	23	Wave 2	severe	11	11	15.0353	6.62936	9.19967	10.2456	7.40939	4.70044	6.84549	5.90689	4	8.76487	5.93074	5.12928	2.80735	4.52356	0	6.97728	6.65821	7.33985	5.88264	7.81378	13.0339	3.70044	3.70044	11.8474	7.54689	9.83605	8.98584	5.93074	8.98868	4.08746	5.39232	6.50779	9.00282	9.29002	0	6.04439	0	0	5.83289
j7JP0ohOTAB6mWhsW018bmImQSUksJg6mN3GlcqT+qNzGhrnlSO59GWndk0/XLh1	204200236	77	patient	1	27.76	23	Wave 2	severe	14	10	15.3409	6.20945	9.54882	11.611	8.11374	5.58496	10.4574	6.72792	5.16993	10.0821	7.06609	5.35755	4.32193	5.55459	4.64386	6.79442	6.22882	8.07682	6.45943	7.2384	13.8857	4	4.58496	11.8443	9.24317	8.90087	9.07682	5.55459	9.89785	6.04439	5.45943	6.70044	0	9.07948	6.16993	5.83289	7.42626	0	5.67243
jic1yfWpRuKUC0XNaXFhi5zrZhg0OxsItkXV37HnSgKHfDWd8zASlpnrwceUIqfy	204914458	68	patient	2	29.3	NA	Wave 2	fatal	7	8	15.4118	8.16993	10.151	10.7789	7.87036	6.87036	9.60733	7.40939	5.04439	8.41785	7.03342	6.50779	3.58496	7.12928	3.70044	9.90238	9.25739	7.88264	7.33092	8.64746	15.0325	3.90689	5.78136	12.3685	8.21432	9.224	9.41363	7.11894	11.617	7.81378	8.35755	8.17493	0	11.0735	7.46761	6.80735	12.3326	2	0
jic1yfWpRuKUC0XNaXFhi5zrZhg0OxsItkXV37HnSgKHfDWd8zASlpnrwceUIqfy	205005199	68	patient	2	29.3	NA	Wave 2	fatal	9	8	15.878	7.98299	9.98442	10.8305	8.47573	7.01123	8.94837	7.54689	5.24793	7.75489	6.88264	5.9542	3.90689	6.14975	3.70044	9.66534	8.25267	8.8009	7.22882	8.33985	15.1872	4.39232	6.08746	12.3247	7.7879	9.05257	8.93958	7.11894	12.1147	7.94251	8.36632	8.69697	0	11.0423	7.73471	7.15987	10.0674	2	0
jic1yfWpRuKUC0XNaXFhi5zrZhg0OxsItkXV37HnSgKHfDWd8zASlpnrwceUIqfy	205009688	68	patient	2	29.3	NA	Wave 2	fatal	11	9	15.6888	6.62936	9.84862	10.7789	9.11634	6.74147	8.62205	7.62936	4.58496	7.91289	6.75489	6.18982	3.70044	5.72792	3.45943	8.56605	7.53916	8.8009	7.45943	8.09803	15.8137	4.32193	6.04439	11.9669	7.61471	8.81698	8.46352	7.41785	11.2697	7.62936	8.06609	8.42626	0	10.3309	7.39232	6.47573	8.16993	2	0
jic1yfWpRuKUC0XNaXFhi5zrZhg0OxsItkXV37HnSgKHfDWd8zASlpnrwceUIqfy	205104695	68	patient	2	29.3	NA	Wave 2	fatal	16	10	15.5761	7.48382	10.1344	10.2773	9.2384	6.49185	8.12928	7.45121	5.08746	7.66534	6.6865	5.78136	3.16993	4	3.16993	8.07146	6.98868	7.88264	7.25739	8.51964	14.6332	4.08746	4.70044	11.8895	7.61471	9.13955	8.73132	6.85798	10.7432	7.49985	6.6865	8.03892	0	10.796	7.31288	6.14975	0	0	0
jic1yfWpRuKUC0XNaXFhi5zrZhg0OxsItkXV37HnSgKHfDWd8zASlpnrwceUIqfy	205110649	68	patient	2	29.3	NA	Wave 2	fatal	18	12	14.3855	6.58496	8.35315	0	8.36194	6.02237	8.13443	6.53916	0	0	0	3	0	5.42626	0	3.90689	6.9542	0	7.21917	8.56986	8.90689	3.58496	5.08746	11.5859	0	6.76818	9.03617	7.03342	10.2131	5.24793	8.55842	5.85798	0	11.2076	5.67243	5.16993	0	0	0
jic1yfWpRuKUC0XNaXFhi5zrZhg0OxsItkXV37HnSgKHfDWd8zASlpnrwceUIqfy	205200250	68	patient	2	29.3	NA	Wave 2	fatal	21	11	14.5071	7.14975	9.02237	0	8.61839	5.67243	7.66534	6.06609	0	0	0	2.80735	0	5.04439	0	3.70044	6.49185	0	6.87036	8.6865	11.6519	3.32193	4.85798	11.8684	0	6.88264	8.6865	6.85798	10.3955	5.16993	8.57365	5.75489	0	10.6055	6.08746	5.12928	9.20701	0	0
jic1yfWpRuKUC0XNaXFhi5zrZhg0OxsItkXV37HnSgKHfDWd8zASlpnrwceUIqfy	205203241	68	patient	2	29.3	NA	Wave 2	fatal	23	14	14.4932	7.24793	9.05257	0	8.56986	5.67243	7.70044	5.04439	0	0	0	2.80735	0	4.58496	0	0	6.61471	0	6.87036	8.56605	10.1189	3.16993	4.80735	11.7582	0	6.65821	8.64746	6.53916	10.4625	5	8.50779	5.85798	0	10.1241	5.67243	5.24793	9.25503	0	0
jic1yfWpRuKUC0XNaXFhi5zrZhg0OxsItkXV37HnSgKHfDWd8zASlpnrwceUIqfy	205300281	68	patient	2	29.3	NA	Wave 2	fatal	28	12	15.6944	6.40939	10.1007	11.2082	9.72792	6.33985	8.66534	8.06609	4.85798	9.17991	7.05528	5.35755	4	6.83289	3.80735	7.12928	7.91886	8.94251	8.40514	9.23601	13.3284	5.32193	6.06609	11.9647	8.40514	8.89178	8.61471	7.56224	10.851	7.7879	7.89482	9.44501	0	10.4388	7.77479	6.80735	12.6573	1.58496	0
jic1yfWpRuKUC0XNaXFhi5zrZhg0OxsItkXV37HnSgKHfDWd8zASlpnrwceUIqfy	205304715	68	patient	2	29.3	NA	Wave 2	fatal	30	11	15.6671	6.14975	9.99859	11.4009	9.79442	6.44294	8.6865	7.73471	4.9542	8.71425	7	5.42626	3.80735	5.72792	3.45943	7.03342	8.16993	8.63662	8.61471	10.1774	13.161	4.58496	6.30378	12.2152	8.91886	8.61102	8.94251	8.12928	10.9278	7.83289	7.69349	8.64386	0	10.5382	6.85798	6.97728	12.6243	2	0
jic1yfWpRuKUC0XNaXFhi5zrZhg0OxsItkXV37HnSgKHfDWd8zASlpnrwceUIqfy	210100251	68	patient	2	29.3	NA	Wave 2	fatal	35	15	15.5866	9.01681	10.4284	11.6609	10.7838	7.45943	10.0238	7.62936	5.52356	8.32643	7.40088	5.55459	4.32193	5.39232	4.16993	7.30378	7.40939	9.36851	8.224	10.7406	14.255	3.70044	6.32193	12.7162	8.40514	9.71425	9.5812	10.6591	11.9315	8.28077	7.83289	7.74819	0	11.4574	7.73471	8.15482	9.93811	2.32193	7.66534
JoFtuhDIzpjrbm91wbSWswhS74YDMZ1UlKqoNGu/QnKRqgB0quLvt9JxOwtKOibj	204509967	80	patient	1	28.58	14	Wave 2	severe	5	14	14.1005	6.62936	10.0688	0	4.80735	5.85798	7.88874	0	0	0	0	2.32193	0	4	0	5.93074	7.39232	0	7.74147	8.35755	14.0185	3	0	11.7616	0	8.53528	9.34873	7.39232	9.55459	5.32193	7.17991	5.24793	0	11.2143	6.59991	6.87036	0	0	0
JoFtuhDIzpjrbm91wbSWswhS74YDMZ1UlKqoNGu/QnKRqgB0quLvt9JxOwtKOibj	204514715	80	patient	1	28.58	14	Wave 2	severe	8	14	16.8151	7.20945	10.4378	11.9661	8.62936	8.49185	9.31741	7.56224	6.04439	11.1364	7.85175	8.49985	5	6.59991	4.85798	8.27146	8.43879	9.37938	8.57365	8.56986	15.8482	5.90689	5.72792	13.2981	9.5157	11.163	9.83131	8.67243	12.2577	7.44294	7.04439	9.0634	0	10.2288	8.33539	7.59246	0	0	7.32193
JoFtuhDIzpjrbm91wbSWswhS74YDMZ1UlKqoNGu/QnKRqgB0quLvt9JxOwtKOibj	204604727	80	patient	1	28.58	14	Wave 2	severe	10	14	15.1006	5.64386	9.57365	11.2767	8.56605	6.59991	8.74483	6.59991	4.85798	10.1293	7	5.52356	3.70044	4.90689	4.39232	7.39232	7.31288	8.87344	7.75489	8.33092	15.6994	4.39232	4.85798	11.6974	8.13955	9.82814	9.18488	8.76155	10.446	7.42626	6.44294	8.17493	0	10.115	7.13955	6.35755	0	1.58496	0
JoFtuhDIzpjrbm91wbSWswhS74YDMZ1UlKqoNGu/QnKRqgB0quLvt9JxOwtKOibj	204609470	80	patient	1	28.58	14	Wave 2	severe	12	2	15.174	5.88264	9.8009	11.2767	8.40088	6.53916	8.7039	6.71425	4.75489	10.0307	7.10852	5.08746	3.70044	4.85798	4.32193	7.07682	7.14975	8.8009	7.88874	8.56986	15.2941	4	4.75489	11.8218	8.13955	9.70563	9.04712	9.33539	10.3106	7.52356	6.61471	7.85175	0	9.35094	6.47573	5.88264	0	1	0
JoFtuhDIzpjrbm91wbSWswhS74YDMZ1UlKqoNGu/QnKRqgB0quLvt9JxOwtKOibj	204704993	80	patient	1	28.58	14	Wave 2	severe	17	0	15.778	5.9542	10.0417	10.5137	9.24079	6.44294	8.40088	7.34873	5	9.1472	6.24793	6.14975	2.80735	5.04439	3.90689	8.02237	7.64386	0	8.22882	8.24317	15	4.75489	4.58496	12.0161	8.41363	8.70736	9.04985	8.00562	10.9542	7.13955	7.26679	8.97441	0	10.5689	6.96578	6.78136	0	0	0
JSkOoqD7Tk9JGUnlJ0T3SWOUW8K0IgC8IwtVO7yeox1th9iNrOqNVCbx7eCZv26j	203905093	70	patient	2	NA	NA	Wave 2	severe	11	12	14.6259	5.42626	9.2854	10.1098	9.89026	4.9542	7.94251	6.14975	4.24793	8.90087	5.70044	5.04439	3.32193	5.2854	0	6.94251	6.89482	7.49185	6.9542	7.16993	12.9434	4	3.80735	11.6609	7.8392	9.77479	9.15735	5.45943	9.01959	3.32193	6.14975	7.37504	9.6987	10.7117	0	6.2854	0	0	6
JSkOoqD7Tk9JGUnlJ0T3SWOUW8K0IgC8IwtVO7yeox1th9iNrOqNVCbx7eCZv26j	203907469	70	patient	2	NA	NA	Wave 2	severe	13	15	15.7664	6.02237	9.69174	10.6555	9.15735	5.39232	7.45943	6.16993	4.64386	8.66178	6.16993	5.61471	3.70044	5.52356	3.58496	7.25739	7.13955	7.97728	7.25739	7.30378	13.3718	5.04439	4.75489	11.6493	8.31288	10.0993	9.224	5.97728	9.44294	4.16993	4.9542	8.15482	9.55075	10.1072	0	5.58496	0	0	5.83289
JSkOoqD7Tk9JGUnlJ0T3SWOUW8K0IgC8IwtVO7yeox1th9iNrOqNVCbx7eCZv26j	204000224	70	patient	2	NA	NA	Wave 2	severe	16	13	16.7445	5.67243	10.4231	11.117	10.0741	5.67243	7.82018	6.72792	4.80735	9.42417	6.59991	5.88264	4.24793	6.08746	3.80735	7.86419	7.36632	8.54303	7.80735	8.10329	13.3164	5	5.49185	11.8925	8.84862	9.90388	9.48382	6.50779	9.94105	4.39232	6.02237	8.08746	9.45121	10.6165	4.58496	5.45943	10.1824	0	6
JSkOoqD7Tk9JGUnlJ0T3SWOUW8K0IgC8IwtVO7yeox1th9iNrOqNVCbx7eCZv26j	204003943	70	patient	2	NA	NA	Wave 2	severe	18	16	16.3305	6.39232	10.0224	11.0056	10.3365	5.52356	7.39232	6.40939	4.80735	8.71425	6.32193	6.12928	4	4.85798	3.16993	7.82655	6.06609	7.8392	6.93074	8.24317	14.7023	3.70044	5.20945	12.0227	7.9542	10.5943	9.48382	6.58496	9.86728	4	4.75489	6.32193	9.33092	11.0244	4.90689	5.70044	0	0	6
JSkOoqD7Tk9JGUnlJ0T3SWOUW8K0IgC8IwtVO7yeox1th9iNrOqNVCbx7eCZv26j	204008812	70	patient	2	NA	NA	Wave 2	severe	20	14	15.7467	5.49185	9.91588	11.1434	10.2866	5.42626	7.18982	6.47573	4.80735	8.62205	6.40939	5.20945	4	5.24793	3.90689	6.82018	6.18982	8.12928	7.49185	7.80735	14.2674	4.32193	5.08746	11.5661	8.24317	9.633	9.0634	6.56986	9.67243	4.16993	5.75489	7.40939	9.28309	10.722	0	4.52356	9.35535	0	5.20945
JSkOoqD7Tk9JGUnlJ0T3SWOUW8K0IgC8IwtVO7yeox1th9iNrOqNVCbx7eCZv26j	204100275	70	patient	2	NA	NA	Wave 2	severe	23	11	15.8976	5.08746	9.83605	11.117	10.3151	5.45943	7.25739	6.47573	5.04439	8.21432	6.44294	5.61471	4.45943	5.24793	4.24793	7.43463	5.88264	8.01681	7.22882	7.82655	13.1589	4.16993	4.75489	11.6321	8.15987	9.61655	8.87344	6.72792	9.77314	4.08746	5.2854	7.10852	9.20457	9.89026	0	3.90689	0	0	4.52356
JSkOoqD7Tk9JGUnlJ0T3SWOUW8K0IgC8IwtVO7yeox1th9iNrOqNVCbx7eCZv26j	204104529	70	patient	2	NA	NA	Wave 2	severe	25	14	15.5383	5.55459	10.0403	11.5774	10.4409	5.80735	7.52356	6.9542	5	7.87036	6.49185	5.32193	4.64386	5.45943	3.90689	6.50779	5.90689	8.23362	7.08746	8.03342	14.2313	3.58496	4.70044	11.7607	8.03342	10.0444	9.04985	7.05528	10.0098	4.24793	5.58496	5.24793	9.33092	9.52356	4.58496	4.45943	9.75989	0	5.20945
L3nV66XpeE1+1/vEesuEJNc9gNqX3rUUVbowYulxvMpNVaOW0mRLlcRfQXCTftg3	201903527	58	patient	1	33.6	NA	Wave 1	fatal	17	17	15.505	6.42626	9.16742	11.8677	9.84862	6	8.7211	7.45121	4.75489	10.2276	7.47573	6.49185	3.45943	3.80735	4.52356	8.84235	5.67243	8.74147	6.71425	8.85487	12.8303	3	5.67243	11.9776	8.75154	9.84235	9.38154	7.56224	9.80413	3.58496	2	0	6.26679	8.86728	0	4.52356	0	0	3.90689
L3nV66XpeE1+1/vEesuEJNc9gNqX3rUUVbowYulxvMpNVaOW0mRLlcRfQXCTftg3	201907620	58	patient	1	33.6	NA	Wave 1	fatal	19	16	15.6568	5.93074	9.49785	12.7296	9.78136	6	9.07948	7.89482	5.12928	10.5613	7.7879	6.67243	4.52356	4.58496	4.90689	8.99435	5.97728	9.30834	7.04439	8.27612	13.2953	4.32193	5.78136	11.5319	9.26444	9.05257	9.33762	7.67948	10.1459	4.16993	3	0	6.70044	7.22882	0	4.24793	0	0	0
L3nV66XpeE1+1/vEesuEJNc9gNqX3rUUVbowYulxvMpNVaOW0mRLlcRfQXCTftg3	202000028	58	patient	1	33.6	NA	Wave 1	fatal	22	15	17.6096	7.43463	9.84235	13.545	9.6987	8.71768	9.39017	7.9542	4.52356	9.80896	8.46352	6.45943	4.70044	5.04439	5.32193	9.33316	6.72792	10.0715	7.41785	8.73132	13.7141	3.58496	6.16993	10.8657	9.91289	9.43463	9.29692	8.55459	11.5078	5.39232	4.58496	6.79442	9.20945	9.56033	4.75489	6.67243	0	2	5.97728
L3nV66XpeE1+1/vEesuEJNc9gNqX3rUUVbowYulxvMpNVaOW0mRLlcRfQXCTftg3	202003648	58	patient	1	33.6	NA	Wave 1	fatal	24	15	17.6096	7.58496	9.77479	13.4735	9.64386	8.56605	9.33092	8.06609	4.39232	9.70217	8.45533	6.59991	4.85798	5	5.16993	9.70563	7.03342	10.1189	7.69349	9.10852	14.1199	3.45943	6.16993	10.8665	9.98442	9.2503	9.26679	8.90989	11.4512	5.52356	4.75489	6.88264	9.224	9.62571	5.20945	6.59991	8.29921	1.58496	5.97728
LcBchePVC/pFYtdwAbFLLzTe9lTem3MexuwEEkqWg0LWvGJnbN2SbAsyoZLMmUn4	203402235	33	patient	2	28.84	14	Wave 2	moderate	13	7	15.8489	5.58496	8.86419	9.46761	8.93664	5.80735	7.20945	6.87036	0	9.75489	6.02237	3.80735	3.16993	3.80735	2.58496	5.35755	6	7.40939	6.61471	8.98868	12.2079	3.16993	4	11.3259	7.46761	10.5622	9.16239	7.18982	9.60177	4.9542	4.9542	6.22882	0	9.15228	5	6.78136	0	0	5
LcBchePVC/pFYtdwAbFLLzTe9lTem3MexuwEEkqWg0LWvGJnbN2SbAsyoZLMmUn4	203407551	33	patient	2	28.84	14	Wave 2	moderate	15	3	15.49	4.90689	9.00562	10.062	8.68299	5.64386	7.82655	6.80735	0	9.79928	6.04439	4.39232	3.16993	3.70044	3.45943	5.24793	5.64386	7.57743	6.96578	9.01123	12.1418	3.45943	4.16993	11.1137	7.57743	9.87652	9.17742	7.62205	9.69697	5.04439	6.10852	6.88264	0	9.19722	5.83289	6.45943	8.68299	0	5.75489
LcBchePVC/pFYtdwAbFLLzTe9lTem3MexuwEEkqWg0LWvGJnbN2SbAsyoZLMmUn4	203408445	33	patient	2	28.84	14	Wave 2	moderate	16	2	15.8807	4.70044	9.20457	10.7499	8.56224	6.06609	7.67948	7.12928	0	9.74147	6.24793	4.16993	3.58496	4.16993	3.58496	5.2854	5.97728	7.97154	7.29462	9.3837	12.4696	3.80735	4.58496	11.7048	7.75489	9.84706	9.36413	7.88874	9.94983	5.42626	6.53916	7.35755	0	9.45943	6.40939	6.59991	9.47573	0	6.10852
lnp/LnZrPC0LvKXSNRsGCBTyhNWCMN/NVdOdDUYWjQI5STiyvvv/9XBVXq6KUffw	201708883	54	patient	1	29.86	37	Wave 1	severe	18	14	16.2059	7.40939	10.4747	11.5831	9.79442	6.6865	9.0634	7.63662	5.04439	11.3083	7.64386	6.47573	3.70044	7.52356	4.52356	9.20701	8.48784	9.56605	9.21917	10.2444	13.8728	6.35755	7.29462	12.2682	10.058	11.4979	9.56605	9.71768	10.5699	6.20945	4.90689	9.22641	9.27845	13.6968	7.88264	8.76487	12.4846	2	8.02791
lnp/LnZrPC0LvKXSNRsGCBTyhNWCMN/NVdOdDUYWjQI5STiyvvv/9XBVXq6KUffw	201803931	54	patient	1	29.86	37	Wave 1	severe	23	14	16.8246	6.75489	10.4888	10.2324	10.3049	6	8.98584	7.13955	4	10.4757	6.97728	6.22882	3.32193	6.02237	4	7.98299	7.10852	9.16993	8.59619	10.0265	13.8201	5.12928	5.83289	12.0137	9.39446	10.5275	7.98299	9.30378	10.2046	5.24793	3.58496	7.30378	8.86728	13.0743	7.32193	7.32193	11.8017	4.39232	6.79442
lnp/LnZrPC0LvKXSNRsGCBTyhNWCMN/NVdOdDUYWjQI5STiyvvv/9XBVXq6KUffw	201807562	54	patient	1	29.86	37	Wave 1	severe	25	15	15.9548	6.55459	10.2958	11.1026	10.2912	6.40939	9.63481	7.55459	4.90689	10.8098	7.03342	9.32418	3	5.85798	3.80735	7.58496	7.43463	9.16993	8.84549	10.2252	13.1749	5.39232	6	12.4054	9.60918	10.5088	8.33539	8.71081	10.783	5.42626	4.32193	7.35755	8.31741	13.6163	8.10852	7.36632	12.2562	1.58496	6.91886
lnp/LnZrPC0LvKXSNRsGCBTyhNWCMN/NVdOdDUYWjQI5STiyvvv/9XBVXq6KUffw	201900129	54	patient	1	29.86	37	Wave 1	severe	28	12	16.8588	5.97728	9.39232	10.4336	9.2854	5.70044	8.01681	7.24793	3.80735	10.1649	6.74147	4.9542	2.80735	4.58496	0	6.9542	7	8.74147	8.62571	10.352	13.9477	4.9542	5.45943	11.7628	8.67596	9.84392	8.36194	8.82018	9.5411	4.85798	1.58496	0	6.52356	10.7322	4.32193	4.80735	8.98868	0	3
lnp/LnZrPC0LvKXSNRsGCBTyhNWCMN/NVdOdDUYWjQI5STiyvvv/9XBVXq6KUffw	201903417	54	patient	1	29.86	37	Wave 1	severe	30	11	17.6096	6.52356	10.0821	10.9972	10.0674	6	8.30378	7.70044	3.70044	9.64024	6.78136	4.52356	0	4.39232	0	6.40939	6.93074	8.8857	8.09276	10.0593	14.1467	4.85798	4.85798	11.7549	8.94837	10.5187	8.16993	8.56224	9.76487	4.80735	2	0	6.62936	11.0437	5.12928	5.24793	9.20457	0	4.64386
lnp/LnZrPC0LvKXSNRsGCBTyhNWCMN/NVdOdDUYWjQI5STiyvvv/9XBVXq6KUffw	201907698	54	patient	1	29.86	37	Wave 1	severe	32	9	16.3961	5.78136	9.73978	10.9972	9.79604	5.61471	8.0607	7.46761	3.90689	9.81378	6.82018	4.90689	0	4.16993	3.16993	6.89482	7.05528	8.47573	7.98299	9.69349	13.3923	6.72792	4.80735	11.294	8.49185	10.0498	8.27612	8.09803	9.72281	5.58496	2.32193	6.08746	6.80735	11.0782	4.80735	4.80735	9.16491	0	4.16993
lnp/LnZrPC0LvKXSNRsGCBTyhNWCMN/NVdOdDUYWjQI5STiyvvv/9XBVXq6KUffw	202000610	54	patient	1	29.86	37	Wave 1	severe	35	9	17.1151	7.2384	10.0914	11.6627	9.32643	7.6865	8.52748	7.19967	3	9.47978	7.22882	5.88264	3	3.70044	0	8.49985	6.98868	8.86728	7.72792	9.56796	14.1677	3.80735	4.90689	10.584	8.45943	9.80252	8.41363	8.53528	10.3619	5.42626	4.39232	7.19967	9.19476	11.178	5.93074	6.9542	10.0607	2	6.2854
lnp/LnZrPC0LvKXSNRsGCBTyhNWCMN/NVdOdDUYWjQI5STiyvvv/9XBVXq6KUffw	202003655	54	patient	1	29.86	37	Wave 1	severe	37	4	16.6221	7.03342	9.94251	11.1	9.31061	7.36632	8.25267	6.59991	2	8.56224	7.05528	4.64386	0	3.58496	0	7.19967	6.80735	8.61471	7.2854	9.3837	14.0023	3.45943	4.45943	10.3641	0	9.68825	8.16491	7.81378	9.61471	5.04439	4.45943	7.34873	9.10066	11.2586	6.14975	6.96578	10.4051	1.58496	5.97728
lnp/LnZrPC0LvKXSNRsGCBTyhNWCMN/NVdOdDUYWjQI5STiyvvv/9XBVXq6KUffw	202008396	54	patient	1	29.86	37	Wave 1	severe	39	5	16.2817	6.89482	9.80574	0	9.11894	0	8.12928	6.71425	0	8.93074	6.74147	4.45943	0	3.45943	0	7.25739	6.67243	8.26679	6.98868	9.35315	13.6375	3	4	10.1749	0	9.85019	7.96578	7.56224	8.69697	4.80735	4.32193	6.04439	7.98868	10.6944	5.55459	6.64386	9.77314	1.58496	5.45943
lnp/LnZrPC0LvKXSNRsGCBTyhNWCMN/NVdOdDUYWjQI5STiyvvv/9XBVXq6KUffw	202100035	54	patient	1	29.86	37	Wave 1	severe	42	5	16.1764	6.96578	9.57175	0	9.26679	0	8.10329	6.6865	0	9.44915	6.64386	4	0	3.90689	0	6.9542	6.6865	8.10852	6.96578	9.24555	13	3.16993	3.80735	10.3476	0	9.98014	8.27612	7.57743	9.14975	4.80735	4.39232	6.33985	8.31741	11.2149	5.93074	6.53916	10.0293	0	5.45943
lnp/LnZrPC0LvKXSNRsGCBTyhNWCMN/NVdOdDUYWjQI5STiyvvv/9XBVXq6KUffw	202104045	54	patient	1	29.86	37	Wave 1	severe	44	5	16.5025	6.9542	10.2408	10.6511	9.18488	7.29462	8.10329	6.71425	0	9.41363	6.90689	5.2854	0	3.16993	0	8.03342	6.9542	8.51175	7.06609	9.31741	12.1771	3.45943	4.39232	10.1098	0	10.021	8.30378	7.82018	9.14975	5.20945	4.16993	6.58496	9.06609	8.43045	4.75489	6.42626	10.1459	0	5.20945
lnp/LnZrPC0LvKXSNRsGCBTyhNWCMN/NVdOdDUYWjQI5STiyvvv/9XBVXq6KUffw	202107738	54	patient	1	29.86	37	Wave 1	severe	46	4	16.2521	5.80735	8.94251	0	9.64566	5.45943	8.03342	6.71425	3.70044	8.71425	6.40939	3.80735	0	3.32193	0	4.39232	7.06609	8.37938	7.24793	9.05528	14.1784	4.39232	3.16993	9.17742	0	8.93664	7.91289	6.35755	9.11374	5.72792	4.9542	6.93074	0	10.1215	4.75489	6.88264	10.2609	1.58496	6.20945
lnp/LnZrPC0LvKXSNRsGCBTyhNWCMN/NVdOdDUYWjQI5STiyvvv/9XBVXq6KUffw	202203924	54	patient	1	29.86	37	Wave 1	severe	51	1	15.845	5.35755	9.14975	0	8.9542	5.35755	8.18982	6.52356	0	8.59619	6.52356	3.58496	0	3.70044	0	4.24793	6.70044	8.23362	7.33092	9.17243	14.7994	4	3.32193	9.26444	0	8.73809	8.03892	6.49185	8.73809	5.39232	4.32193	6.61471	0	9.51964	4.75489	6.72792	8.92184	1.58496	6.20945
lnp/LnZrPC0LvKXSNRsGCBTyhNWCMN/NVdOdDUYWjQI5STiyvvv/9XBVXq6KUffw	202208445	54	patient	1	29.86	37	Wave 1	severe	53	0	15.6204	5.04439	9.05528	0	9.08746	4.90689	8.20945	6.08746	0	8.09803	6.35755	2.80735	0	3.58496	0	2.58496	6.22882	7.56986	7.2384	8.80413	14.1869	3.70044	3.16993	8.75489	0	8.64386	8.09276	5.80735	8.73809	5.2854	4	5.97728	0	9.43254	4.16993	6.40939	8.86728	0	5.45943
lT9U1RuQEz7xPb7HHiiGPaGqB9EOkmTGj+VxEhn2n3s1lgQCsGUBBImFKkwF9Ydp	203908304	75	patient	1	23.1	NA	Wave 2	moderate	10	1	15.0637	10.4747	10.1254	10.8796	8.20457	5.39232	7.86419	6.53916	4.75489	10.375	6.24793	5.83289	3.80735	4.9542	3.32193	7.62936	6.64386	7.62205	6.74147	7.79442	13.2211	3.16993	4.75489	11.8218	7.54689	9.61287	7.66534	5.85798	9.44294	4.32193	6.42626	6.12928	9.77479	8.72792	4.90689	5.24793	0	0	6.58496
LZfLtC7YMgGlIIzRLeFGhtwL1UDHb8YEA52ZxQcGyNKv/Z5q4IqKXO3jXrCXVkGh	202404221	59	patient	1	20.68	NA	Wave 1	severe	23	12	16.2507	7.19967	8.29921	11.4014	7.96	6.18982	10.3454	6.87036	0	7.97154	6.70044	3.32193	2.80735	4.08746	0	3.45943	5.08746	8.06609	5.2854	7.01123	11.9311	3.16993	5.64386	11.0014	0	10.6609	10.0417	0	10.1674	5.72792	3.32193	6.58496	0	14.1269	5.49185	7.79442	0	2.58496	5.64386
LZfLtC7YMgGlIIzRLeFGhtwL1UDHb8YEA52ZxQcGyNKv/Z5q4IqKXO3jXrCXVkGh	202408105	59	patient	1	20.68	NA	Wave 1	severe	25	9	16.8202	6.22882	8.42206	12.2709	8.64746	6.93074	10.8242	7.85175	3.70044	8.86109	7.40939	4.39232	3.70044	7.53916	3.80735	4.90689	6.9542	9.06878	7.24793	7.49185	12.2201	5.32193	7.26679	11.2615	9.3443	9.99577	10.1046	5.67243	11.1357	6.52356	5	7.76818	0	13.4429	5.61471	7.74819	7.59246	2.32193	5.64386
MqLRMvvkPsMesKEUhPUrfaH399SOKoqwb2OelxMjaDGMq70BOnhBRmdTzTjpvBiw	202710045	64	control	NA	NA	NA	Control	healthy	0	NA	15.3495	3.80735	9.67066	10.9773	8.15987	5.45943	6.87036	6.64386	4.32193	10.0307	6.02237	3.80735	3.32193	3.58496	0	5.9542	6.08746	7.82655	8	9.62936	13.3139	3.16993	3.70044	11.5201	7.30378	7.49985	8.34873	8.93958	9.48985	4.9542	5.90689	5.58496	9.69174	8.21432	4	3.90689	0	2	4.80735
MqLRMvvkPsMesKEUhPUrfaH399SOKoqwb2OelxMjaDGMq70BOnhBRmdTzTjpvBiw	202800505	64	control	NA	NA	NA	Control	healthy	3	NA	15.647	3.80735	9.90539	10.7313	8.31288	5.39232	6.9542	6.65821	4	10.0607	5.90689	4.16993	2.80735	3.32193	0	5.97728	6.18982	7.65821	8.09803	9.58308	12.8134	3.32193	3.80735	11.6922	7.33985	7.40088	8.2854	8.94251	9.42417	4.90689	6.22882	6.16993	9.76487	8.33539	4.39232	4.32193	0	1.58496	4.80735
MqLRMvvkPsMesKEUhPUrfaH399SOKoqwb2OelxMjaDGMq70BOnhBRmdTzTjpvBiw	202809325	64	control	NA	NA	NA	Control	healthy	7	NA	15.5597	3.58496	9.67596	11.1338	8.57365	5.35755	6.83289	6.52356	4.24793	10.1383	6.02237	4	3.45943	3.58496	0	5.85798	5.97728	7.74819	7.88264	9.34207	12.5421	3.16993	3.58496	11.5043	7.30378	7.53916	8.37938	8.53916	9.61102	4.85798	5.97728	5.80735	9.77149	8.44294	4.39232	4.32193	0	2	4.80735
MqLRMvvkPsMesKEUhPUrfaH399SOKoqwb2OelxMjaDGMq70BOnhBRmdTzTjpvBiw	202900401	64	control	NA	NA	NA	Control	healthy	10	NA	15.5509	3.45943	9.74315	10.7313	8.19967	5.16993	6.97728	6.62936	4.24793	10.1812	6.02237	3.90689	3.32193	3.58496	0	5.97728	6.08746	7.82655	7.94837	9.46964	12.3231	3.16993	3.80735	11.8553	7.20945	7.57743	8.45943	8.54303	9.48985	4.85798	6.04439	5.9542	9.77972	8.33539	4.39232	4.16993	0	2	4.80735
MqLRMvvkPsMesKEUhPUrfaH399SOKoqwb2OelxMjaDGMq70BOnhBRmdTzTjpvBiw	202909401	64	control	NA	NA	NA	Control	healthy	14	NA	15.4782	3.70044	9.82655	10.8603	8.37504	5.42626	6.97728	6.55459	4.08746	9.94251	6	3.80735	2.80735	3.58496	0	5.75489	6.06609	7.82655	7.9542	9.40939	11.9289	3.16993	4.32193	11.9651	7.3837	7.11894	8.30378	8.56986	9.55267	4.80735	6.24793	6.02237	9.70736	8.21432	4	4	0	1.58496	4.80735
MVaICW85mO+2zL5eaIs5cMlg7Fu5mWO4o1OG3W6KRZXjAQ+9Id9vJENQ9bq3ssqI	201708908	76	patient	1	23.12	44	Wave 1	severe	24	11	17.6096	7.49985	10.4838	11.2871	9.28309	6.06609	8.68299	8.36632	5.12928	11.5028	6.97728	6.18982	3.32193	7.24793	3.90689	8.70044	6.75489	9.38802	8.89482	10.3848	12.7387	4.80735	6.30378	12.6852	9.90689	11.3471	9.97585	9.07146	10.6715	4.70044	5.67243	7.33092	8.81698	12.3024	7.01123	5.45943	10.1408	2.58496	7.06609
MVaICW85mO+2zL5eaIs5cMlg7Fu5mWO4o1OG3W6KRZXjAQ+9Id9vJENQ9bq3ssqI	201803916	76	patient	1	23.12	44	Wave 1	severe	29	12	17.0695	7	10.7381	11.7624	9.80735	6.75489	8.73471	8.55459	5.2854	11.568	7.03342	6.53916	3.70044	6.26679	4.32193	8.94251	6.80735	9.26444	8.48382	10.2444	13.3271	4.85798	5.97728	12.3696	9.62205	11.2479	9.62753	9.75489	10.5906	4.70044	6.49185	7.41785	8.86728	10.6484	6.91886	5.12928	9.86728	2	7.13955
MVaICW85mO+2zL5eaIs5cMlg7Fu5mWO4o1OG3W6KRZXjAQ+9Id9vJENQ9bq3ssqI	201807583	76	patient	1	23.12	44	Wave 1	severe	31	11	17.4939	6.47573	10.4378	11.2871	9.42836	6.30378	8.40514	8.24793	4.58496	11.5309	7	6	3.32193	4.85798	4.24793	9.14466	6.64386	9.16993	8.79116	10.0512	12.0888	4.24793	5.64386	11.96	9.5812	11.0098	9.32193	9.58496	10.1459	4.58496	5.70044	6.32193	8.04985	11.9744	5.85798	3.58496	9.59619	0	6.33985
MVaICW85mO+2zL5eaIs5cMlg7Fu5mWO4o1OG3W6KRZXjAQ+9Id9vJENQ9bq3ssqI	201900164	76	patient	1	23.12	44	Wave 1	severe	34	9	16.1434	5.67243	9.87344	11.8677	8.99435	5.39232	7.88874	8.25739	4	11.2755	6.97728	5.42626	0	4.58496	4.24793	7.74147	6.30378	8.57365	8.10852	9.92184	13.6978	3.58496	4	11.6852	8.58871	10.3309	8.88264	8.98299	8.90388	3.90689	2.80735	0	6.33985	6.26679	3.32193	0	5.61471	0	3.32193
MVaICW85mO+2zL5eaIs5cMlg7Fu5mWO4o1OG3W6KRZXjAQ+9Id9vJENQ9bq3ssqI	201903346	76	patient	1	23.12	44	Wave 1	severe	36	7	16.6299	5.61471	10.4564	11.1026	9.46352	5.93074	8.25739	8.49586	4.39232	11.1818	7.19967	5.61471	2.80735	4.85798	3.16993	7.81378	6.65821	8.95128	8.55459	9.93811	13.9149	4.39232	4.24793	12.1558	8.94837	10.7022	9.22641	9.2854	9.80413	4.45943	3.58496	0	6.52356	7.10852	4	2.58496	6.65821	0	4.32193
MVaICW85mO+2zL5eaIs5cMlg7Fu5mWO4o1OG3W6KRZXjAQ+9Id9vJENQ9bq3ssqI	201907598	76	patient	1	23.12	44	Wave 1	severe	38	8	16.2309	5.72792	10.4083	11.445	9.42836	5.78136	8.03342	8.56986	4.45943	11.5527	6.97728	5.45943	0	5.35755	3.45943	7.84549	6.40939	8.81698	8.51964	9.79442	13.0962	7.32193	4.45943	12.0116	8.91886	10.9136	9.24317	9.12412	9.63481	4.85798	3.70044	6.50779	6.72792	7.82655	4.16993	2.58496	6.65821	0	4.16993
MVaICW85mO+2zL5eaIs5cMlg7Fu5mWO4o1OG3W6KRZXjAQ+9Id9vJENQ9bq3ssqI	202000625	76	patient	1	23.12	44	Wave 1	severe	41	7	16.8125	6.94251	10.7457	10.8986	9.27845	7.79442	8.60363	8.04985	2.58496	10.4564	7.32193	5.75489	3.16993	3.70044	0	8.65105	6.58496	9.224	8.69	10.0526	13.579	3.32193	4.75489	11.2527	9.09276	10.2808	9.14975	9.35755	10.4949	5.20945	5.78136	7.12928	9.27845	9.25974	6.04439	4.64386	10.2491	2	6.44294
MVaICW85mO+2zL5eaIs5cMlg7Fu5mWO4o1OG3W6KRZXjAQ+9Id9vJENQ9bq3ssqI	202004303	76	patient	1	23.12	44	Wave 1	severe	43	7	16.1356	7.18982	10.1712	10.6511	9.20945	7.94251	8.58496	8.19967	2.32193	10.2095	6.83289	5.24793	0	2.32193	0	8.08746	6.06609	8.79116	8	9.6865	14.078	2.58496	4.16993	11.3896	0	10.7415	8.93369	9.01123	10.0444	4.80735	5.42626	6.04439	8.99435	10.1344	6.14975	4.75489	7.41785	1.58496	6.53916
mZ0HraDRncHD+LHzW8xnk/9Hy8x/MsfpzoQ8LqYgAm4qv8FHTJLmXSnkwk8SFgPY	204414962	62	patient	1	NA	NA	Wave 2	fatal	12	15	14.6613	7.45121	9.74315	0	6.65821	7.65821	9.57743	0	0	7.72792	5.97728	3.70044	0	3.45943	0	6.97728	7.85798	6.2854	9.87036	8.49586	14.7075	4	4	11.6069	0	9.51767	10.1674	8.63662	10.3253	5.93074	7.33985	6.33985	0	15.4942	7.29462	6.82018	0	0	8.71081
mZ0HraDRncHD+LHzW8xnk/9Hy8x/MsfpzoQ8LqYgAm4qv8FHTJLmXSnkwk8SFgPY	204505107	62	patient	1	NA	NA	Wave 2	fatal	14	16	14.8596	7.14975	9.70563	0	7.17991	7.36632	8.49586	5.04439	0	8.46352	6.24793	3.58496	0	5.58496	0	7.71425	7.64386	6.2854	9.68124	8.66178	13.217	3.90689	4.32193	11.7147	0	9.72962	10.1749	9.11374	10.0444	5.93074	8.08746	6.47573	0	11.8669	6.16993	7.14975	8.23362	0	8.49586
mZ0HraDRncHD+LHzW8xnk/9Hy8x/MsfpzoQ8LqYgAm4qv8FHTJLmXSnkwk8SFgPY	204509930	62	patient	1	NA	NA	Wave 2	fatal	16	15	15.2226	8.07682	9.17742	0	7.56986	7.33985	8.53138	5.72792	0	9.21189	6.32193	4.32193	0	4	0	8.24317	7.2854	0	9.44915	8.56605	14.298	3	5.12928	11.9484	0	9.20212	10.3891	9.17742	10.4625	5.61471	7.81378	5.24793	0	12.0587	6	7.02237	0	0	8.08215
mZ0HraDRncHD+LHzW8xnk/9Hy8x/MsfpzoQ8LqYgAm4qv8FHTJLmXSnkwk8SFgPY	204514685	62	patient	1	NA	NA	Wave 2	fatal	19	15	17.6214	9.16239	10.0112	12.1892	9.54303	8.91289	9.55651	7.67948	6.18982	11.9095	8.29002	7.49185	5.35755	6.14975	5.08746	8.9571	8.37069	9.62205	9.63118	8.3837	15.3884	4.80735	6.83289	11.9476	9.96	11.736	10.0755	9.39874	12.5539	6.91886	7.84549	8.3837	0	10.6129	7.52356	7.11894	9.31967	0	8.21917
mZ0HraDRncHD+LHzW8xnk/9Hy8x/MsfpzoQ8LqYgAm4qv8FHTJLmXSnkwk8SFgPY	204604682	62	patient	1	NA	NA	Wave 2	fatal	21	15	16.2636	7.06609	9.79766	11.2767	9.29002	7.22882	9.0607	6.91886	5.49185	10.9958	7.32193	6.87036	4.32193	6.16993	4.16993	8.13955	8.40939	8.54303	9.38586	8.47168	15.3942	5.04439	6.20945	11.5765	9.66534	10.2107	10.0042	8.99152	11.0423	8.07682	8.50383	9.04712	0	11.0735	7.41785	6.52356	11.275	2.32193	7.11894
mZ0HraDRncHD+LHzW8xnk/9Hy8x/MsfpzoQ8LqYgAm4qv8FHTJLmXSnkwk8SFgPY	204609416	62	patient	1	NA	NA	Wave 2	fatal	23	16	16.3366	6.76818	10.2095	11.3404	9.55651	7.22882	9.12412	7	5.20945	11.1649	7.40939	6.83289	4.08746	6.90689	4.32193	8.82655	8.31741	8.44294	9.20212	8.72792	15.6304	4.70044	6.89482	11.4273	9.47776	10.891	9.97585	9.00843	11.1026	8.15482	7.67243	8.73809	0	11.5348	7.77479	6.94251	11.1	2.32193	7.96
mZ0HraDRncHD+LHzW8xnk/9Hy8x/MsfpzoQ8LqYgAm4qv8FHTJLmXSnkwk8SFgPY	204614604	62	patient	1	NA	NA	Wave 2	fatal	26	15	16.4347	7.60733	9.66888	11.0967	9.65642	7.82018	9.2738	6.80735	5.32193	10.633	7.17991	6.47573	3.70044	5	3.80735	8.02791	8.04985	8.63662	9.31967	9.00843	15.6304	4.39232	6.55459	11.6073	8.84235	11.3875	9.78953	9.55651	10.9715	8.01123	7.87652	8.55842	0	11.2198	7	6.65821	9.37938	1.58496	7.76818
mZ0HraDRncHD+LHzW8xnk/9Hy8x/MsfpzoQ8LqYgAm4qv8FHTJLmXSnkwk8SFgPY	204704098	62	patient	1	NA	NA	Wave 2	fatal	28	13	15.4245	5.39232	10.3707	11.056	8.41785	6.44294	8.80735	6.56986	4.85798	9.90539	6.62936	5.49185	0	3.45943	3.90689	6.65821	6.65821	6.70044	7.89482	9.1267	15.0518	4.16993	3.16993	11.9694	8.09276	9.43671	8.86109	9.44501	10.6519	7	6.75489	8.03892	0	8.12928	6.10852	5.42626	0	0	0
mZ0HraDRncHD+LHzW8xnk/9Hy8x/MsfpzoQ8LqYgAm4qv8FHTJLmXSnkwk8SFgPY	204709578	62	patient	1	NA	NA	Wave 2	fatal	30	10	15.978	6.04439	10.0593	10.4635	9.11634	6.16993	8.21432	6.74147	4.64386	10.1762	6.24793	5.72792	0	0	2.58496	7.2384	6.87036	0	7.91886	9.35094	14.0532	3.80735	2	11.3691	7.13955	9.33539	8.56224	6.88264	10.3966	6.76818	7.75489	8.85487	0	7.65821	6.67243	5.20945	8.7039	0	0
mZ0HraDRncHD+LHzW8xnk/9Hy8x/MsfpzoQ8LqYgAm4qv8FHTJLmXSnkwk8SFgPY	204714098	62	patient	1	NA	NA	Wave 2	fatal	33	13	14.8242	7.85175	10.8588	11.2767	9.04166	7.56224	8.97154	7.26679	5.45943	10.9979	7.15987	5.70044	3.32193	3.58496	4.16993	7.37504	6.9542	8.69349	7.87652	8.84862	14.7523	4.08746	4.52356	11.7818	8.3966	9.62753	9.56605	9.25503	11.2312	7.35755	8.14466	8.14975	0	7.65821	6	5.55459	0	0	0
mZ0HraDRncHD+LHzW8xnk/9Hy8x/MsfpzoQ8LqYgAm4qv8FHTJLmXSnkwk8SFgPY	204804354	62	patient	1	NA	NA	Wave 2	fatal	35	13	16.6521	7.40088	11.1749	11.8118	9.16993	8.2854	9.78953	7.61471	5.97728	12.3078	7.49185	6.58496	4.58496	5.9542	4.64386	10.0238	9.10329	9.17742	10.8234	10.043	15.6676	5.08746	6.72792	12.509	10.4502	11.102	10.0403	12.6011	11.1605	8.44294	8.65821	9.17991	0	11.3993	7.5157	7.42626	10.9189	3.16993	8.49185
mZ0HraDRncHD+LHzW8xnk/9Hy8x/MsfpzoQ8LqYgAm4qv8FHTJLmXSnkwk8SFgPY	204809891	62	patient	1	NA	NA	Wave 2	fatal	37	12	14.7627	7.91886	10.6138	10.4105	8.31288	6.61471	8.37069	6.40939	4.70044	9.66356	6.62936	4.9542	0	0	4.45943	6.08746	5.97728	6.08746	7.33985	8.26679	14.0634	3.16993	2	11.764	7.25739	9.41996	9.30834	6.93074	10.7347	6.79442	8.04439	7.3837	0	6.89482	5.61471	5.52356	0	0	0
mZ0HraDRncHD+LHzW8xnk/9Hy8x/MsfpzoQ8LqYgAm4qv8FHTJLmXSnkwk8SFgPY	204814429	62	patient	1	NA	NA	Wave 2	fatal	40	12	17.216	7.26679	10.96	11.4929	8.7879	8.03342	9.26209	6.76818	5.85798	11.1693	7.32193	6.79442	3.45943	6.56986	4.32193	9.10066	8.5157	6.70044	10.1972	9.46964	15.4323	5	6.08746	12.9213	10.6064	10.8757	9.96	10.8202	11.411	7.85175	7.90087	9.10852	8.84235	10.1636	7.55459	6.94251	11.0728	0	6.87036
mZ0HraDRncHD+LHzW8xnk/9Hy8x/MsfpzoQ8LqYgAm4qv8FHTJLmXSnkwk8SFgPY	204904546	62	patient	1	NA	NA	Wave 2	fatal	42	13	16.5556	7.74819	10.7952	11.2767	9.05257	8.19476	9.39874	6.85798	5.55459	11.9252	7.29462	5.80735	3.80735	7.19967	4.24793	8.63662	8.15482	8.44294	9.96867	9.28077	16.0121	4.39232	6.87036	12.4499	9.41151	11.5665	9.81538	10.6036	10.9866	8.17991	7.54689	8.57743	0	11.7138	7.94837	7.45943	11.2033	3	8.82337
mZ0HraDRncHD+LHzW8xnk/9Hy8x/MsfpzoQ8LqYgAm4qv8FHTJLmXSnkwk8SFgPY	204909150	62	patient	1	NA	NA	Wave 2	fatal	44	15	16.9638	8.27146	10.716	12.3049	9.00282	8.61839	9.75322	7.22882	6.24793	11.6952	7.59246	6.74147	4.52356	9.17243	5.67243	9.35094	8.19476	9.06609	9.90087	9.10852	15.9039	4.70044	9.56986	12.8971	9.80252	12.1383	10.3576	10.6935	11.4336	8.67243	7.71425	8.98584	0	12.1003	8.16491	7.74147	14.1221	3	9.17493
mZ0HraDRncHD+LHzW8xnk/9Hy8x/MsfpzoQ8LqYgAm4qv8FHTJLmXSnkwk8SFgPY	204914424	62	patient	1	NA	NA	Wave 2	fatal	47	11	16.3564	7.29462	11.0546	11.6375	8.65105	8.12412	9.47776	7.13955	5.90689	11.8439	7.26679	6.26679	4	4.80735	4.32193	9.5411	8.07146	8.19967	9.76487	8.71081	15.9176	4	6.16993	12.4911	8.87958	11.1157	9.86264	11.5304	10.851	8.12412	7.20945	8.25267	0	11.4226	8.04439	7.32193	10.0674	3.45943	8.45943
MZ329TBpAgA4N0baG33+qU45D0gBNOBoILEuXlN26rAf0AhHgMnmZsBE2N0GIkLK	204410336	79	patient	1	26.12	9	Wave 2	severe	11	1	14.2121	7.05528	10.5401	0	7.06609	5.85798	7.5157	0	0	0	0	2.32193	0	2.80735	0	5.52356	5.20945	0	7.81378	9.01402	14.0214	2.32193	0	11.6537	0	8.64746	9.45327	6.78136	9.33539	4.80735	7.77479	0	0	10.1396	5.90689	6.58496	0	0	0
nuNQa10zlrEd1psR9EIxw5DlE6eLrGiTYrTOGdg3XRT6m95A+s5gP86gOSN2MsMP	201900215	50	patient	1	19.47	17	Wave 1	moderate	19	3	14.5142	5.52356	9.90388	10.7507	9.23122	4.52356	8.00562	7.03342	4.08746	9.55651	6.53916	4.85798	0	4.58496	3.58496	7.05528	7.7879	8.36194	7.17991	8.7211	11.9381	3.16993	3.70044	11.4883	8.38802	5.75489	9.3443	6.58496	8.90388	4.85798	2.32193	0	6.58496	5.64386	0	4.45943	0	0	3.80735
nuNQa10zlrEd1psR9EIxw5DlE6eLrGiTYrTOGdg3XRT6m95A+s5gP86gOSN2MsMP	201907145	50	patient	1	19.47	17	Wave 1	moderate	23	0	14.5445	5.75489	10.218	9.98584	10.4656	4	8.12412	6.82018	3.32193	8.36194	6.53916	4.64386	0	2.80735	0	6.79442	7.14975	8.2384	7.43463	9.31061	12.7459	3.32193	3.58496	11.1818	8.26209	5.58496	9.17493	6.88264	8.7211	4.16993	2.80735	0	5.16993	0	0	3.90689	0	0	4.08746
NvkjWi+nUSVE1LN02uxWy2OHtzCZ/1zsxo2l5G5/9o+vI7t/KJYM+spZPYcHAcT3	204113780	43	patient	2	32.75	8	Wave 2	moderate	11	2	14.188	4.64386	8.88264	9.21189	7.33092	4.90689	6.35755	6.10852	4.16993	8.77479	5.72792	4.80735	0	3.70044	0	6.58496	6.58496	6.9542	6.79442	8.07682	12.6504	3.45943	3.58496	11.3515	7.05528	9.43463	8	5.9542	8.92778	3.70044	4.90689	5.67243	0	8.44708	0	4.45943	0	0	0
nWxoNsRfoY/BqPBpnZL7Wbppu4iRX5uQqhNXocGxhfegNHHl5lYl6veLODAWqXcD	204505080	60	patient	1	36.52	NA	Wave 2	severe	23	12	15.4821	6.80735	8.35315	0	9.76984	7.17991	8.64746	6.53916	0	9.36194	7	4.16993	0	5.93074	0	6.44294	6.97728	7.55459	9.66534	11.3208	12.4856	3.80735	6.04439	12.1183	8.53528	7.53138	9.30606	9.48784	10.4625	5.67243	8.17493	6.33985	0	13.9003	6.62936	6.76818	11.1898	0	8.26679
nWxoNsRfoY/BqPBpnZL7Wbppu4iRX5uQqhNXocGxhfegNHHl5lYl6veLODAWqXcD	204514683	60	patient	1	36.52	NA	Wave 2	severe	28	11	17.5497	6.32193	9.47573	11.2644	11.7134	7.76155	9.21432	8.29921	5.55459	12.2929	7.65105	6.82018	4.16993	5.9542	0	9.15735	7.20945	9.31061	9.03342	10.4491	15.1456	4.9542	5.39232	12.1724	9.53528	9.30834	8.21432	10.1344	12.0634	6.52356	8.30834	8.57743	9.25974	11.2639	7.76155	6.20945	12.3647	0	8.02791
nWxoNsRfoY/BqPBpnZL7Wbppu4iRX5uQqhNXocGxhfegNHHl5lYl6veLODAWqXcD	204604672	60	patient	1	36.52	NA	Wave 2	severe	30	9	15.9604	5.20945	9.00562	10.3197	10.7211	6.40939	8.3443	7.13955	4.39232	11.4404	6.45943	5.20945	3	4.52356	2.32193	8.11894	6.14975	7.41785	7.98299	9.69	15.0112	3.80735	4.64386	11.749	8.13955	8.77808	8.08746	8.93074	10.2107	7.02237	7.45121	7.70736	0	11.058	6.6865	5.52356	12.164	1.58496	0
nWxoNsRfoY/BqPBpnZL7Wbppu4iRX5uQqhNXocGxhfegNHHl5lYl6veLODAWqXcD	204609403	60	patient	1	36.52	NA	Wave 2	severe	32	11	16.0264	5.58496	9.45327	11.0566	11.3443	6.82018	8.46761	7.40939	4.32193	12.4414	6.62936	5.12928	3.16993	6.2854	2.32193	7.53138	6.42626	7.88264	8.11894	9.85798	15.6486	3.80735	5.80735	11.87	8.17991	9.1267	8.36632	8.87958	10.4888	7.43463	8.09276	7.94837	0	11.6073	7.77479	6.02237	12.3737	2	0
nWxoNsRfoY/BqPBpnZL7Wbppu4iRX5uQqhNXocGxhfegNHHl5lYl6veLODAWqXcD	204614602	60	patient	1	36.52	NA	Wave 2	severe	35	15	17.643	7.02237	10.2324	10.9708	12.7522	8.16993	8.93369	7.91886	5.2854	11.6852	7.59991	5.72792	4	5	0	7.49985	6.58496	9.09803	8.53138	9.98014	15.8564	4.45943	5.61471	12.2989	9.21917	10.1948	8.80413	8.37504	11.8603	6.78136	9.12412	8.64024	0	12.8166	8.08215	7.01123	12.0868	3	7.8009
obC4TRkr444gqIKhpeXLR9tXWdPkHZKlPXxdah8g3wzHbIwxCUMXFWvVSNjBv0Ok	201708842	71	patient	2	26.67	NA	Wave 1	fatal	37	10	16.2925	7.57743	11.6729	12.7063	9.53333	6.50779	9	7.7879	5.45943	11.2402	7.88264	6.58496	3.80735	6.12928	3.80735	9.37938	7.6865	9.38802	9.51175	11.3191	14.0387	5.83289	6.53916	11.388	9.84549	10.9039	9.38802	10.7682	10.7099	5.35755	4.32193	8.12928	9.19967	12.5946	6.70044	4.24793	8.14466	0	7.53138
obC4TRkr444gqIKhpeXLR9tXWdPkHZKlPXxdah8g3wzHbIwxCUMXFWvVSNjBv0Ok	201803819	71	patient	2	26.67	NA	Wave 1	fatal	42	14	17.6096	7.71425	11.4341	12.6582	9.31967	5.93074	8.99152	7.26679	4.70044	10.4605	7.29462	6.08746	3.45943	5.16993	0	8.11894	7.48382	9.26444	8.66178	10.0307	15.5516	3.80735	6.35755	12.1036	9.28309	10.7347	10.2119	8.7039	11.0967	5	5.08746	5.80735	8.91289	12.7756	8.50779	5.90689	10.3049	0	7.19967
obC4TRkr444gqIKhpeXLR9tXWdPkHZKlPXxdah8g3wzHbIwxCUMXFWvVSNjBv0Ok	201807534	71	patient	2	26.67	NA	Wave 1	fatal	44	12	17.2647	7.42626	10.4888	12.6582	8.87344	5.78136	8.68299	6.90689	4.9542	10.1886	7.37504	4.9542	3.58496	7.01123	3.70044	7.02237	7.10852	9.26444	8.28077	9.47573	13.6405	4.70044	8.3443	11.6506	9.62205	10.9837	9.85019	7.57743	10.9181	5.35755	4.58496	7.26679	7.56224	13.3505	7.78136	5.32193	10.6402	0	6.33985
obC4TRkr444gqIKhpeXLR9tXWdPkHZKlPXxdah8g3wzHbIwxCUMXFWvVSNjBv0Ok	201900081	71	patient	2	26.67	NA	Wave 1	fatal	47	15	17.4496	7.03342	9.92926	11.7061	8.73132	4.70044	8.25739	7.45121	4	10.7928	7.14975	5.12928	3	5.45943	0	7.33092	6.64386	8.74147	7.70044	9.25503	14.4415	4.16993	6.6865	11.2854	9.10852	10.4605	9.55267	7.24793	10.021	4.32193	1.58496	0	6.33985	11.1724	4.16993	3.16993	6.96578	0	3.58496
OcP6UVB5ecJuoBH3GzTWqqMekJdRUttypFWyd8FQTIuGoR+fcQjgJK3n7yvnXT5L	205104414	62	patient	1	30.24	NA	Wave 2	fatal	36	14	15.1257	7.01123	9.35535	0	7.10852	5.35755	8.51175	0	0	0	5.70044	3.32193	0	5.72792	0	2.58496	6.50779	0	6.62936	7.63662	13.3877	4.08746	3.58496	11.84	0	8.11374	9.84706	0	9.90087	6.96578	6.04439	5.08746	0	14.5985	7.11894	6.88264	0	0	7.08746
OcP6UVB5ecJuoBH3GzTWqqMekJdRUttypFWyd8FQTIuGoR+fcQjgJK3n7yvnXT5L	205109364	62	patient	1	30.24	NA	Wave 2	fatal	38	16	14.8878	6.45943	8.76487	0	6.53916	4.9542	8.10852	0	0	0	5.45943	3.16993	0	7.27612	0	3.32193	5.55459	0	6.35755	7.67948	13.8816	3.80735	4	11.7048	0	8.12412	9.59432	0	9.71081	5.52356	5.42626	0	0	14.167	6.59991	6.94251	0	0	0
oQjiVyLp1py+DhLFzkSZa4jCePI7eqSjTTw/z/5b8eCmQkahoNXzwtiQ3b1UQ3oX	204909105	58	patient	1	28.31	12	Wave 2	severe	6	9	14.9457	7	10.2912	10.3197	7.19967	6.47573	9.1472	6.37504	4.85798	11.2354	6.80735	7.73471	3.70044	6.35755	4.52356	8.89482	9.43463	7.88264	6.80735	9.12153	14.5196	4.24793	4.70044	12.3886	8.13955	9.11634	8.91886	7.03342	9.97154	7.44294	6.37504	8.34873	0	10.796	7.07682	6.18982	9.53528	1.58496	0
oQjiVyLp1py+DhLFzkSZa4jCePI7eqSjTTw/z/5b8eCmQkahoNXzwtiQ3b1UQ3oX	205000712	58	patient	1	28.31	12	Wave 2	severe	9	8	15.059	5.70044	9.33762	10.6064	8.97728	6.53916	8.53916	6.37504	4.52356	9.67066	6.93074	5.61471	3.32193	5.9542	2.80735	7.13955	7.7211	8.63662	6.98868	8.60363	14.583	4.58496	4.58496	11.9263	7.55459	8.98868	8.97441	7.06609	10.0168	7.32193	6.64386	8.59619	0	9.67772	5.9542	6	0	1	0
oQjiVyLp1py+DhLFzkSZa4jCePI7eqSjTTw/z/5b8eCmQkahoNXzwtiQ3b1UQ3oX	205005007	58	patient	1	28.31	12	Wave 2	severe	11	8	15.9198	5.88264	9.07682	11.0258	9.30378	7.91886	8.67243	7.18982	4.85798	10.1824	7.70736	5.24793	4.58496	6.59991	0	6.37504	7.94837	9.02514	8.00562	8.7879	14.6362	4.75489	5.39232	11.9473	8.84549	8.52356	8.97728	7.82018	11.6004	6.32193	7.61471	8.32643	0	8.85487	5.90689	5.88264	0	0	6.24793
oQjiVyLp1py+DhLFzkSZa4jCePI7eqSjTTw/z/5b8eCmQkahoNXzwtiQ3b1UQ3oX	205009687	58	patient	1	28.31	12	Wave 2	severe	13	0	15.3555	5.2854	8.93664	10.0362	9.48985	6.65821	8.77149	6.59991	4.08746	9.2854	6.62936	5.08746	3	4.58496	2	5.97728	7.11894	0	7.70736	8.54303	15.1387	3.90689	4.16993	11.8933	7.41785	7.91886	9.03067	8.01681	10.0755	7.29462	7.49185	7.99435	0	10.4522	6.47573	5.90689	0	1.58496	0
OUuKBD8eH496CPENirNwkaj91E9jC++6bEJQuY74OW2NiLkHa0i122YvTJgJESNj	202609019	60	control	NA	NA	NA	Control	healthy	0	NA	17.0651	3.58496	9.81698	10.0042	7.49985	5.24793	6.6865	5.35755	0	9.10852	6.02237	3.32193	2.80735	3.45943	0	4.75489	5.20945	7.74819	6.87036	9.13443	14.6239	2.58496	2.32193	11.4062	7.45943	8.82337	8.61102	7.67948	9.39017	4.80735	6.04439	5.49185	9.50184	8.21432	4	5.16993	0	1.58496	5.08746
OUuKBD8eH496CPENirNwkaj91E9jC++6bEJQuY74OW2NiLkHa0i122YvTJgJESNj	202700404	60	control	NA	NA	NA	Control	healthy	3	NA	17.6096	4	9.93074	10.9773	7.74147	5.45943	7.05528	5.49185	4.08746	9.47978	6.10852	3.58496	3	3.70044	0	5.24793	5.35755	7.90087	7.22882	9.21675	14.0447	2.80735	2.58496	11.3945	7.65821	8.79766	8.62936	7.99435	9.61102	5.04439	6.32193	5.85798	9.64386	8.14975	4.39232	5.32193	0	2	4.80735
OUuKBD8eH496CPENirNwkaj91E9jC++6bEJQuY74OW2NiLkHa0i122YvTJgJESNj	202709858	60	control	NA	NA	NA	Control	healthy	7	NA	17.5663	4	9.86573	10.7313	7.69349	5.35755	6.88264	5.70044	4	9.31967	6.10852	3.58496	3.16993	3.58496	0	5.24793	5.39232	7.74819	7.21917	9.27845	14.4334	2.80735	2.58496	11.4294	7.65821	8.84862	8.63662	7.82018	9.55267	5.04439	6.39232	5.85798	9.57743	8.14975	4.16993	5.16993	0	2.32193	5.08746
OUuKBD8eH496CPENirNwkaj91E9jC++6bEJQuY74OW2NiLkHa0i122YvTJgJESNj	202800353	60	control	NA	NA	NA	Control	healthy	10	NA	17.6096	4	10.021	10.7313	7.75489	5.52356	7.01123	5.52356	4.08746	9.42626	6.14975	3.70044	3	3.45943	0	5.39232	5.45943	7.7879	7.24793	9.37504	13.907	3	2.80735	11.5831	7.8009	9.16239	8.82337	8.11894	9.61102	5.16993	6.49185	5.85798	9.59432	8.08746	4.39232	5.49185	0	2	5.24793
OUuKBD8eH496CPENirNwkaj91E9jC++6bEJQuY74OW2NiLkHa0i122YvTJgJESNj	202809317	60	control	NA	NA	NA	Control	healthy	14	NA	17.5537	3.90689	9.76653	10.9773	7.7879	5.32193	6.89482	5.58496	4.08746	9.30834	6.02237	3.45943	3	3.45943	0	4.9542	5.32193	7.82655	7.09803	9.13443	13.1981	2.80735	2.58496	11.4105	7.65821	8.7039	8.53916	7.81378	9.66888	4.80735	6.14975	5.58496	9.60363	8.08746	4	5.32193	0	1.58496	5.08746
ptXPINoV0UBa64Wi9RH9PDXSI58+iT6zglJjBtMVev43OS+rYvY8kz/YoKFuqcNW	202608960	60	control	NA	NA	NA	Control	healthy	0	NA	16.2758	4.24793	10.0674	10.8603	7.05528	5.12928	7.01123	5.75489	0	8.76818	6	3.45943	3	3.45943	6.22882	4.9542	5.75489	7.56986	6.62936	9.83289	13.4118	2.80735	3.16993	11.137	7.3837	8.70736	8.58871	7.57743	9.20457	4.9542	5.39232	4.75489	9.44087	8.62936	4.90689	5.04439	0	1.58496	4.80735
ptXPINoV0UBa64Wi9RH9PDXSI58+iT6zglJjBtMVev43OS+rYvY8kz/YoKFuqcNW	202701121	60	control	NA	NA	NA	Control	healthy	3	NA	16.1889	4.08746	10.0634	10.9773	7.2854	5.12928	7.27612	5.75489	0	8.94837	6.02237	3.45943	2.80735	3.58496	0	5.12928	5.83289	7.74819	6.72792	9.79279	13.4704	2.80735	4	11.1248	7.33985	8.70044	8.59619	7.57743	9.20457	4.90689	5.20945	4.75489	9.51175	8.79442	4.90689	5.24793	0	2	4.80735
ptXPINoV0UBa64Wi9RH9PDXSI58+iT6zglJjBtMVev43OS+rYvY8kz/YoKFuqcNW	202710052	60	control	NA	NA	NA	Control	healthy	7	NA	16.6729	4.39232	10.1098	10.9773	7.16993	5.04439	7.01123	5.75489	0	8.99435	6	3.58496	3	3.45943	0	5.20945	6.02237	7.70736	6.97728	9.94544	13.4372	3	3.16993	11.1137	7.30378	8.57365	8.61839	7.60733	9.20457	4.9542	5.58496	5.49185	9.61102	8.33539	4.39232	5.12928	0	2	5.08746
ptXPINoV0UBa64Wi9RH9PDXSI58+iT6zglJjBtMVev43OS+rYvY8kz/YoKFuqcNW	202800511	60	control	NA	NA	NA	Control	healthy	10	NA	16.051	4.32193	10.1972	11.032	7.2854	5.24793	7.24793	5.78136	0	8.82018	6	3.45943	2.80735	3.32193	5.45943	5.16993	5.9542	7.56986	6.76818	9.94105	14.0366	2.80735	3.45943	11.2306	7.45943	8.79766	8.79442	7.73471	9.35535	4.90689	5.58496	5.24793	9.60363	9.00562	5.24793	5.42626	0	2	5.55459
ptXPINoV0UBa64Wi9RH9PDXSI58+iT6zglJjBtMVev43OS+rYvY8kz/YoKFuqcNW	202809330	60	control	NA	NA	NA	Control	healthy	14	NA	16.0724	4.16993	9.94251	10.7313	7.21917	4.9542	6.97728	5.67243	0	8.57365	5.93074	3.32193	2.80735	3.32193	0	5.04439	5.70044	7.56986	6.61471	9.70217	12.905	2.80735	3.16993	10.8811	7.45943	8.37938	8.47978	7.69349	9.12153	4.90689	5.67243	5.64386	9.63662	8.79442	5.24793	5.16993	0	2	5.35755
PzztYdmfRPagAT+kfoorqVCVUNS362/rbygfxwvFGRGuqzd9uwBBeW1O6pGtC/Xt	202608959	66	control	NA	NA	NA	Control	healthy	0	NA	15.8714	4.58496	10.3287	9.46761	9.30834	5.32193	7.24793	5.72792	0	9.53528	5.93074	4	2.80735	3.32193	3.45943	5.42626	5.52356	7.72792	7.33092	8.80413	12.6048	3	3.32193	12.2656	7.57743	8.47978	7.99435	7.12928	9.69697	5.39232	6.35755	5.88264	0	8.51175	0	3.90689	0	0	0
PzztYdmfRPagAT+kfoorqVCVUNS362/rbygfxwvFGRGuqzd9uwBBeW1O6pGtC/Xt	202700299	66	control	NA	NA	NA	Control	healthy	3	NA	15.808	4.39232	10.3987	9.17991	9.24793	5.24793	6.9542	5.72792	0	9.27612	6	4.08746	2.80735	3.32193	3.45943	5.72792	5.32193	7.53916	7.32193	8.80735	11.7665	3	3.45943	11.9502	7.40088	8.47978	7.80735	6.97728	9.74315	5.32193	6.12928	5.80735	0	7.96578	0	3.16993	0	0	0
PzztYdmfRPagAT+kfoorqVCVUNS362/rbygfxwvFGRGuqzd9uwBBeW1O6pGtC/Xt	202709890	66	control	NA	NA	NA	Control	healthy	7	NA	15.8095	4.32193	10.2597	8.79442	9.26679	5.24793	6.88264	5.72792	0	9.49386	5.88264	4	3.16993	3.45943	3	5.45943	5.35755	7.65821	7.37504	8.7211	12.2949	3	3.32193	11.9012	7.30378	8.82972	7.70044	7.03342	9.60177	5.24793	6.30378	6.04439	0	8.17493	0	3.16993	0	0	0
PzztYdmfRPagAT+kfoorqVCVUNS362/rbygfxwvFGRGuqzd9uwBBeW1O6pGtC/Xt	202800371	66	control	NA	NA	NA	Control	healthy	10	NA	15.8209	4.45943	10.6175	9.59059	9.44915	5.52356	7.03342	6	0	9.50779	6.04439	4.24793	3.32193	3.90689	3.45943	5.90689	5.70044	7.79442	7.62205	9.01681	12.5758	3.16993	3.45943	12.2819	7.57743	9.13955	8.01123	7.41785	9.94983	5.42626	6.88264	6.35755	0	8.65464	5	4.08746	0	0	0
PzztYdmfRPagAT+kfoorqVCVUNS362/rbygfxwvFGRGuqzd9uwBBeW1O6pGtC/Xt	202809307	66	control	NA	NA	NA	Control	healthy	14	NA	15.8996	4.24793	10.3576	9.70044	9.27845	5.35755	6.79442	5.93074	0	9.96578	6.02237	4.16993	0	3.70044	3.32193	5.80735	5.49185	7.72792	7.53138	8.81378	12.5613	3	3.58496	11.8214	7.52356	8.72792	7.85798	7.11894	9.64926	5.32193	6.78136	6.44294	0	8.26679	0	3.80735	0	0	0
Q1menqbBhakX9NbLEyThUGEtBbSza3kjTD9xI28AT+S8YEYN675Np6eb6zzSombH	201708800	54	patient	1	30.25	58	Wave 1	severe	39	14	17.0689	6.74147	9.73471	11.8166	10.6733	6.30378	8.82655	7.63662	4.45943	10.5421	6.90689	6.33985	3.16993	6.9542	3.16993	8.53138	7.52356	9.16993	8.41363	9.89178	14.2882	5.61471	6.06609	12.8011	9.52356	11.4661	9.3443	9.37504	10.0539	4.85798	5.04439	8.21432	9.16742	13.4761	7.58496	7.19967	8.36632	0	8.12928
Q1menqbBhakX9NbLEyThUGEtBbSza3kjTD9xI28AT+S8YEYN675Np6eb6zzSombH	201803885	54	patient	1	30.25	58	Wave 1	severe	44	13	16.4314	6.40939	9.8009	10.6036	10.5469	5.16993	8.50383	6.84549	4.39232	10.444	6.74147	6.53916	3.16993	4.90689	0	7.81378	7	9.06609	7.99435	9.48784	14.8727	4.85798	5.72792	12.6878	9.62205	10.8353	9.02791	7.7879	9.43879	5.08746	4	6.9542	8.36194	12.5555	6.9542	6.62936	0	0	7.25739
Q1menqbBhakX9NbLEyThUGEtBbSza3kjTD9xI28AT+S8YEYN675Np6eb6zzSombH	201807541	54	patient	1	30.25	58	Wave 1	severe	46	11	16.6285	5.78136	9.26679	9.66888	10.5255	5.16993	7.88264	7.05528	4.08746	10.6064	6.53916	6.65821	0	3.70044	0	7.98868	6.71425	8.47573	7.69349	9.49785	13.4939	4.64386	4.9542	12.2079	8.7879	10.7056	8.66534	7.43463	9.0634	4.58496	3.80735	6.65821	7.8392	11.8226	5.39232	6.16993	0	0	6.75489
Q1menqbBhakX9NbLEyThUGEtBbSza3kjTD9xI28AT+S8YEYN675Np6eb6zzSombH	201900101	54	patient	1	30.25	58	Wave 1	severe	49	11	16.023	5.52356	9.49386	11.5831	10.2167	4.24793	8.13955	7.73471	2.80735	10.3761	6.26679	4.80735	2.80735	3.58496	0	6.75489	6.97728	8.09276	7.27612	9.38154	15.3505	4.75489	4.24793	12.3856	8.32643	10.5651	8.65464	7.20945	8.81698	4.52356	2.32193	0	6.55459	9.37938	3.16993	4	0	0	4.64386
QMXt8nzc48I2aPr5+WAUxcLMXECbo1Nty209gPvIEeDHu/UDi/1Dv5DWjOknxt4i	204505099	74	patient	1	26.23	48	Wave 2	severe	26	13	14.7349	7.56224	9.76155	0	5.16993	6.65821	7.98868	6.35755	0	8.72451	5.2854	3	0	5.42626	0	6.62936	7.93074	0	9.45121	9.65464	13.8911	4.08746	5.93074	11.4367	0	8.71425	8.92184	10.0539	10.3253	5.49185	7.62205	6.33985	0	12.1383	5.04439	6.02237	10.7117	0	6.74147
QMXt8nzc48I2aPr5+WAUxcLMXECbo1Nty209gPvIEeDHu/UDi/1Dv5DWjOknxt4i	204510142	74	patient	1	26.23	48	Wave 2	severe	28	14	14.5945	6.76818	10.0042	0	5.16993	6.91886	7.97728	6	0	8.54303	5.88264	3	0	5.9542	0	6.83289	7.96	6	9.73302	9.82972	14.0472	4.16993	5.49185	11.5675	0	8.58871	8.93958	10.2396	10.3253	5.55459	7.40088	6.26679	0	11.3669	4.80735	6.32193	11.0841	0	0
QMXt8nzc48I2aPr5+WAUxcLMXECbo1Nty209gPvIEeDHu/UDi/1Dv5DWjOknxt4i	204514702	74	patient	1	26.23	48	Wave 2	severe	31	10	16.3911	7.49185	10.6303	11.128	8.96578	8.31741	8.99718	7.56224	5.32193	10.7099	7.40939	6.14975	4.16993	5.24793	4	8.43879	7.96	9.21675	9.84706	9.91588	13.9831	5.64386	5.75489	10.8502	9.7364	10.255	8.24793	11.0954	11.6922	6.67243	8.01681	9.18488	0	9.02514	5.75489	6.20945	12.2058	0	0
QMXt8nzc48I2aPr5+WAUxcLMXECbo1Nty209gPvIEeDHu/UDi/1Dv5DWjOknxt4i	204604710	74	patient	1	26.23	48	Wave 2	severe	33	14	16.824	7.27612	10.5236	10.7532	8.10852	8.41785	9.06609	7.65821	5.49185	10.6357	7.40939	6.04439	4.16993	5.97728	3.32193	8.04439	7.36632	9.40727	8.86109	9.65821	15.6084	5.49185	5.49185	11.5353	9.91886	10.1724	9.08215	9.43879	12.0977	7.2854	6.90689	8.74147	0	13.5847	8.23362	7.64386	12.5772	0	7.24793
QMXt8nzc48I2aPr5+WAUxcLMXECbo1Nty209gPvIEeDHu/UDi/1Dv5DWjOknxt4i	204609435	74	patient	1	26.23	48	Wave 2	severe	35	10	15.8049	6.91886	10.4645	10.6064	8.01681	7.37504	9.08481	7.11894	4.64386	10.29	6.53916	5.12928	3.32193	5.80735	3.45943	7.53138	6.82018	8.19967	8.52356	9.57932	15.4872	4.32193	5.49185	11.2533	9.01402	10.2562	8.55842	9.17243	10.8025	7.81378	6.32193	8.09803	0	12.8467	6.58496	6.6865	10.7863	1.58496	0
QSgR+d7kqSp7ju124rH3pQKZ/6pxadlL/QNlhj4Tw/gmqoxcfq0I+A0IpTj9bqH/	203307814	81	patient	1	22.13	17	Wave 1	moderate	20	5	16.1126	6.40939	10.5622	10.6591	9.31288	5.55459	9.44708	6.12928	4.58496	8.7211	6.30378	5.16993	3.58496	5.78136	3.45943	7.25739	5.04439	8.21917	7.15987	7.35755	16.2674	4.39232	4.16993	11.4727	8.24793	11.0828	9.64205	8.13443	10.8186	5.16993	8.07146	8.33985	9.71081	10.4808	8.20945	6.93074	10.2252	3.16993	8.0607
QSgR+d7kqSp7ju124rH3pQKZ/6pxadlL/QNlhj4Tw/gmqoxcfq0I+A0IpTj9bqH/	203310054	81	patient	1	22.13	17	Wave 1	moderate	23	3	15.3984	5.42626	10.2969	10.6591	9	5.35755	8.37504	6.02237	4.32193	9.74819	6.33985	4.9542	4.16993	5.49185	2.80735	6.93074	4.45943	8.12412	7.56986	7.56224	13.5195	4.08746	4.52356	11.242	8.09276	9.74651	8.93074	7.44294	10.1997	5.16993	6.49185	7.36632	0	8.92481	5	4.08746	0	0	4.75489
ReViPVvkECIbkbpkTMGtFxOa5InpQudP+iyFWiiQ5wFoaclIQVHWVSMfUSu36dFa	204505086	67	patient	1	26.32	21	Wave 2	severe	15	10	14.36	8.18488	9.68299	0	6.56986	7	8.43463	6.06609	0	9.70736	0	3.45943	0	5.93074	4.08746	6.71425	7.44294	0	8.33092	8.73132	12.5314	3.58496	4.80735	12.0515	0	8.67948	10.4346	8.49985	10.5565	5.67243	8.64386	6.20945	0	10.9001	5.90689	6.84549	0	0	0
ReViPVvkECIbkbpkTMGtFxOa5InpQudP+iyFWiiQ5wFoaclIQVHWVSMfUSu36dFa	204510148	67	patient	1	26.32	21	Wave 2	severe	17	13	14.2062	8.94544	9.42206	0	7.33092	6.88264	7.71425	5.83289	0	8.63662	0	2.58496	0	0	0	5.80735	6.47573	0	7.9542	8.57743	13.5775	2.58496	3.16993	11.4205	0	7.74819	10.2252	8.53528	10.0888	5.16993	8.31741	5.08746	0	10.3343	5.24793	6.32193	0	0	0
ReViPVvkECIbkbpkTMGtFxOa5InpQudP+iyFWiiQ5wFoaclIQVHWVSMfUSu36dFa	204514706	67	patient	1	26.32	21	Wave 2	severe	20	11	15.164	8.03342	10.4998	12.1033	9.48583	8.64746	8.8857	8.04985	6.10852	12.0974	8.12928	5.88264	5.35755	5.80735	4.70044	8.08215	7.32193	9.45943	8.07682	8.52356	14.7152	4.16993	6	12.0441	9.5157	10.1319	9.86573	9.26679	12.1309	6.96578	8.90087	8.36632	0	8.94251	6.70044	6.61471	0	2.32193	6.47573
ReViPVvkECIbkbpkTMGtFxOa5InpQudP+iyFWiiQ5wFoaclIQVHWVSMfUSu36dFa	204605142	67	patient	1	26.32	21	Wave 2	severe	22	3	15.1126	7.13955	10.9307	11.4599	9.54303	8.27612	9.00843	8.03342	6.06609	12.1545	7.77479	5.83289	4.75489	5.2854	4	7.57743	7.17991	8.98584	8.22882	8.61471	14.3021	4.39232	5.04439	12.1328	9.11894	10.1254	9.9629	9.01402	11.88	6.65821	9.05257	8.52748	8.94251	9.28309	6.32193	6.30378	0	0	6.67243
ReViPVvkECIbkbpkTMGtFxOa5InpQudP+iyFWiiQ5wFoaclIQVHWVSMfUSu36dFa	204609350	67	patient	1	26.32	21	Wave 2	severe	24	3	14.5954	6.44294	10.2703	11.1351	8.89785	7.01123	8.73471	7.21917	4.85798	11.3066	6.97728	5.58496	3	3.16993	3.58496	7.02237	6.49185	7.88264	7.66534	8.09803	14.7223	3.80735	4.24793	11.4062	7.55459	9.15482	9.53916	8.78136	10.236	7.42626	8.28077	7.82018	0	9.35094	5.55459	5.55459	0	0	0
ReViPVvkECIbkbpkTMGtFxOa5InpQudP+iyFWiiQ5wFoaclIQVHWVSMfUSu36dFa	204614767	67	patient	1	26.32	21	Wave 2	severe	27	2	14.6601	6.85798	10.6036	11.4584	8.93369	7.32193	9.30378	7.26679	5.16993	11.8853	7.24793	5.12928	3.58496	4.39232	4.32193	7.3837	7.01123	8.63662	7.75489	8.56986	13.9722	3.90689	4.64386	11.5817	8.17991	9.56224	9.67596	9.66711	10.5887	7.75489	8.23362	7.97728	0	9.52356	6.37504	6.06609	0	1.58496	0
ReViPVvkECIbkbpkTMGtFxOa5InpQudP+iyFWiiQ5wFoaclIQVHWVSMfUSu36dFa	204704977	67	patient	1	26.32	21	Wave 2	severe	29	3	15.8317	6.30378	10.2276	9.80896	10.9263	5.9542	8.57365	5.39232	4.80735	8.36194	6.18982	5.64386	0	0	2.58496	7.57743	6.88264	0	7.91289	7.59991	14.3412	3.32193	3.70044	11.3767	7.25739	8.70736	9.45533	0	10.623	6.89482	7.70044	7.49185	0	8.02791	6.53916	6.76818	0	0	0
ReViPVvkECIbkbpkTMGtFxOa5InpQudP+iyFWiiQ5wFoaclIQVHWVSMfUSu36dFa	204709925	67	patient	1	26.32	21	Wave 2	severe	31	0	15.5781	6.04439	10.2981	9.9571	8.87036	6	8.20945	6.08746	4.58496	9.63118	6.18982	5.90689	0	2.58496	3.16993	7.96	6.79442	0	6.80735	9.17493	13.9829	4.64386	5.45943	11.4136	8.25739	9.49586	8.92481	7.56986	10.5314	6.91886	6.58496	8.87036	0	8.31288	5.45943	4	0	0	0
ReViPVvkECIbkbpkTMGtFxOa5InpQudP+iyFWiiQ5wFoaclIQVHWVSMfUSu36dFa	204714015	67	patient	1	26.32	21	Wave 2	severe	34	1	14.7022	8.29921	10.7822	10.5382	8.65821	7	8.79766	6.84549	5.04439	10.2288	6.72792	5.35755	0	0	3.16993	6.84549	6.49185	0	7.57743	8.633	14.5678	3.70044	2	11.7356	7.66534	9.66178	9.44294	8.54303	10.8619	7.06609	8.28077	7.88874	0	8.12928	6.10852	5.93074	0	0	0
ReViPVvkECIbkbpkTMGtFxOa5InpQudP+iyFWiiQ5wFoaclIQVHWVSMfUSu36dFa	204804938	67	patient	1	26.32	21	Wave 2	severe	36	0	14.4589	8.19967	10.7448	10.6064	8.54303	6.82018	9	6.98868	4.70044	10.1059	6.9542	4.80735	0	3	2.58496	6.59991	6.59991	0	7.2384	8.61102	15.304	3.58496	3.45943	11.8994	7.41785	9.55075	9.57365	8.85798	10.4988	7.52356	8.0607	7.62936	0	9.46964	6.10852	6.02237	0	1.58496	0
ReViPVvkECIbkbpkTMGtFxOa5InpQudP+iyFWiiQ5wFoaclIQVHWVSMfUSu36dFa	204809932	67	patient	1	26.32	21	Wave 2	severe	38	1	16.534	7.74819	9.85175	10.9542	11.0835	6.94251	8.18982	5.88264	5.58496	8.72792	7.02237	6.32193	3	6.85798	4.08746	8.19476	7.7879	8.09803	7.58496	8.3837	13.7134	5.35755	6.91886	12.0573	9.74651	9.12928	10.062	5.55459	11.4993	7.57743	7.13955	9.56415	0	13.2035	6.61471	8.88264	11.7616	2.32193	0
ReViPVvkECIbkbpkTMGtFxOa5InpQudP+iyFWiiQ5wFoaclIQVHWVSMfUSu36dFa	204814491	67	patient	1	26.32	21	Wave 2	severe	41	0	16.1688	8.03342	9.91439	11.3608	10.8345	7.16993	8.66534	6.82018	6.06609	10.4073	7.97154	7.11894	4	7.15987	4.52356	8.85487	8.93664	8.90689	8.12928	8.17991	13.9575	6.16993	7.29462	12.0931	9.90689	10.3465	9.93958	6.75489	11.6202	7.93664	6.96578	10.2656	0	13.9266	7.07682	9.08746	12.9694	2.80735	0
RMMl5UNiK+ZUrPXHCeQLUDBkpMw6PO1ls5utzjyglSycTd33cNkCplvj5F6XFwrr	201700003	71	patient	2	31.58	22	Wave 1	severe	14	14	15.9681	7.09803	10.2264	10.8321	8.05528	5.67243	8.29921	7.15987	4.52356	9.98299	7.21917	4.32193	2.80735	4.75489	0	6.16993	6.52356	8.55459	7.02237	8.97441	13.6516	4.45943	4.39232	12.224	8.60363	8.66178	9.30834	7	10.1674	6	2.58496	6.45943	0	12.6264	5.35755	6.04439	9.30834	1.58496	6.88264
RMMl5UNiK+ZUrPXHCeQLUDBkpMw6PO1ls5utzjyglSycTd33cNkCplvj5F6XFwrr	201708948	71	patient	2	31.58	22	Wave 1	severe	18	12	17.1933	7.30378	10.1774	12.0941	9.71253	5.93074	8.85798	8.17493	4.85798	11.2538	7.29462	6.26679	3.16993	5	3.45943	8.74819	7.11894	8.95128	7.94251	10.0334	13.6542	4.58496	5.78136	12.5016	8.82337	9.70563	9.70044	9.26444	10.7099	4.90689	5.16993	6.85798	9.07948	13.1339	7.34873	7.59246	12.6439	1.58496	7
RMMl5UNiK+ZUrPXHCeQLUDBkpMw6PO1ls5utzjyglSycTd33cNkCplvj5F6XFwrr	201900216	71	patient	2	31.58	22	Wave 1	severe	28	2	16.0323	6.39232	10.2467	11.1984	8.67948	5.70044	8.08746	7.67243	4.16993	11.098	6.74147	4.85798	2.80735	4.39232	3.16993	6.76818	6.67243	8.74147	7.99435	10.8439	13.9691	3.70044	4.52356	12.1424	8.75154	9.12153	9.45533	9.64926	9.88111	4.75489	2.58496	0	6.80735	5.72792	3.70044	3.80735	9.22159	0	0
rQZbgEwiyhwB1MF0bVvKezmRI2/f323DCc2pIDg9/tU5ayK5ZQBIUrcUvT+aNHnF	203904553	58	patient	1	30.11	NA	Wave 2	severe	11	7	15.3321	6.89482	10.0795	10.8106	8.53138	5.88264	7.76818	6.30378	4.70044	8.58496	5.93074	10.8265	3.32193	4.90689	4.45943	7.17991	8.90689	7.62205	6.52356	8.46352	14.9452	4.45943	4	12.4476	7.45121	10.9016	9.46761	4.9542	10.0098	4.08746	6.2854	7.74147	9.90539	10.7013	7.33985	9.47776	9.7039	3.58496	6.84549
rQZbgEwiyhwB1MF0bVvKezmRI2/f323DCc2pIDg9/tU5ayK5ZQBIUrcUvT+aNHnF	203907802	58	patient	1	30.11	NA	Wave 2	severe	13	7	15.6479	6.30378	10.007	11.218	9.15735	5.58496	8.90087	6.88264	5.04439	9.79279	6.20945	5.93074	3.80735	7.34873	5.55459	7.54689	9.29002	8.05528	7.40088	8.224	15.8113	6.45943	5.35755	11.9965	8.33539	10.7211	9.71425	5.61471	10.1137	3.80735	7.11894	9.47168	10.2155	10.8368	7.76818	9.13699	11.8281	3.80735	7.12928
rv4pWm17DfZ6+31Tow6GaSDrjBEjzXfl8kVufWY1pWCywsZU0qnwVPEb2fcBceZi	204205836	63	patient	1	29.39	24	Wave 2	severe	17	10	16.1719	8.20457	8.99435	11.5613	11.0741	6.89482	8.14466	7.39232	5.55459	10.6402	7.12928	6.97728	5	6.90689	5.04439	8.26209	7.03342	9.08481	7.72792	7.22882	14.673	3.58496	5.45943	11.978	9.20457	7.46761	9.53528	0	11.8944	7.41785	6.44294	7.7879	0	11.5651	8.09276	6.79442	8.3966	3	0
rv4pWm17DfZ6+31Tow6GaSDrjBEjzXfl8kVufWY1pWCywsZU0qnwVPEb2fcBceZi	204214522	63	patient	1	29.39	24	Wave 2	severe	22	6	16.3088	4.32193	10.0224	9.75322	7.65821	5.97728	8.82018	7.33092	4.85798	10.3641	6.24793	5.93074	0	2.58496	2.80735	7.50779	7.16993	0	7.33985	7.91886	14.8021	3.58496	2	11.1344	7.83289	8.10329	8.5812	8.10852	10.5314	6.89482	5.70044	7.5157	0	7.91886	5.45943	0	0	0	0
rv4pWm17DfZ6+31Tow6GaSDrjBEjzXfl8kVufWY1pWCywsZU0qnwVPEb2fcBceZi	204305029	63	patient	1	29.39	24	Wave 2	severe	24	5	15.4212	5.9542	10.0293	10.5137	9.10066	6.37504	8.04985	7.16993	5.16993	10.8549	6.2854	6.50779	0	6.96578	3.58496	8.32643	7.85175	6.70044	8.67596	8.32193	14.6013	3.90689	3.90689	11.4954	8.29462	8.66888	9.37938	5.90689	11.0808	7.11894	8.67948	8.40514	0	9.65105	7.61471	6.72792	0	0	0
rv4pWm17DfZ6+31Tow6GaSDrjBEjzXfl8kVufWY1pWCywsZU0qnwVPEb2fcBceZi	204310249	63	patient	1	29.39	24	Wave 2	severe	26	3	15.9825	8.51964	9.21189	9.90989	10.314	5.75489	8.62571	5.2854	4.85798	8.54303	6.24793	5.58496	0	3.32193	3.45943	7.53916	6.78136	7.09803	6.91886	7.66534	14.3773	4.70044	4.39232	11.7288	8.17991	8.07682	9.17991	0	11.3647	7	5.93074	9.00843	0	12.349	7.65105	6.50779	0	0	0
rv4pWm17DfZ6+31Tow6GaSDrjBEjzXfl8kVufWY1pWCywsZU0qnwVPEb2fcBceZi	204314590	63	patient	1	29.39	24	Wave 2	severe	29	3	15.0659	4.58496	8.97728	9.21189	9.87652	5.70044	7.41785	5.9542	4.75489	8.87036	5.78136	5.08746	0	3.58496	3.16993	5.90689	6.40939	0	7.84549	7.36632	14.9225	3.32193	2.80735	11.4284	8.13443	9.2738	9.29462	5.97728	10.5314	6.50779	7.81378	7.42626	0	8.85798	6.74147	4.24793	0	0	0
S26hyvsG6oZ0NNmel795p0T6cbVCkW9HdT4WtNZVYlqL/tTlEnSZ5uW22MSvzURL	205104419	71	patient	1	24.49	47	Wave 2	severe	18	13	14.8563	7.27612	8.65821	11.0112	7.96	5.93074	7.49185	6.14975	0	0	6.44294	3.16993	0	8.95128	0	4.39232	6.42626	8.35755	7.93074	8.31288	14.1482	4.64386	5.32193	11.5765	0	8.81378	10.1737	6.82018	9.48583	6.24793	6.89482	5.85798	0	11.0934	6.33985	5.64386	10.3185	0	7.46761
S26hyvsG6oZ0NNmel795p0T6cbVCkW9HdT4WtNZVYlqL/tTlEnSZ5uW22MSvzURL	205109377	71	patient	1	24.49	47	Wave 2	severe	20	15	14.8127	7.37504	8.60733	10.7682	8.23362	6.02237	7.40088	6	0	0	6.61471	3.80735	0	9.20945	0	5	6.61471	8.2854	8.09276	8.23362	15.046	5.2854	7.59991	11.4722	0	8.46352	9.73132	7.24793	9.79604	6.35755	7.6865	7.19967	0	11.0084	6	5.04439	10.8595	0	7.17991
S26hyvsG6oZ0NNmel795p0T6cbVCkW9HdT4WtNZVYlqL/tTlEnSZ5uW22MSvzURL	205204157	71	patient	1	24.49	47	Wave 2	severe	25	13	14.278	7.39232	8.96578	0	8.81378	6.84549	7.84549	6.94251	0	0	6.70044	3	4.9542	5.08746	0	5.90689	5.52356	9.25739	7.91886	8.18488	14.078	4	4.45943	11.5536	0	8.21432	9.49985	8.2384	9.25503	5.85798	7.49185	4.80735	0	10.7322	6.33985	5.75489	0	0	7.98868
S26hyvsG6oZ0NNmel795p0T6cbVCkW9HdT4WtNZVYlqL/tTlEnSZ5uW22MSvzURL	205300274	71	patient	1	24.49	47	Wave 2	severe	30	12	15.8942	7.30378	10.0888	10.6671	10.1434	6.59991	8.91886	7.91289	4.75489	11.2378	6.90689	5.16993	3.16993	6.30378	3.70044	7.50779	7.39232	8.19967	8.02237	8.49985	16.1545	4.80735	5.42626	12.217	8.55459	10.7499	9.55267	8.65105	10.7855	7.96578	7.67243	8.83605	9.19229	11.5241	8.24793	6.83289	11.3625	2.32193	8.33539
S26hyvsG6oZ0NNmel795p0T6cbVCkW9HdT4WtNZVYlqL/tTlEnSZ5uW22MSvzURL	205304714	71	patient	1	24.49	47	Wave 2	severe	32	13	15.4978	7.09803	9.64566	10.2336	9.4818	6.18982	8.64024	7.5157	4.90689	10.643	6.90689	5.70044	3.58496	5.61471	4.24793	7.56224	6.97728	8.44294	7.90689	8.43045	15.2197	4.32193	5.16993	11.9241	8.43463	10.0056	9.57554	8.32643	10.5088	7.57743	7.33985	8.37069	0	10.4388	6.85798	6.30378	8.81698	1	0
S26hyvsG6oZ0NNmel795p0T6cbVCkW9HdT4WtNZVYlqL/tTlEnSZ5uW22MSvzURL	210114540	71	patient	1	24.49	47	Wave 2	severe	44	10	15.2421	6.42626	9.88111	10.927	9.06878	6.35755	8.3966	8.13443	4.90689	11.6198	6.78136	5.04439	3.58496	4.80735	4.08746	8	6.2854	8.19967	7.7879	8.50779	13.4311	4	4.52356	11.8773	7.67948	9.61655	9.63118	8.13955	10.0755	7.53916	6.79442	7.97728	0	9.93517	6.58496	5.90689	0	1.58496	0
S26hyvsG6oZ0NNmel795p0T6cbVCkW9HdT4WtNZVYlqL/tTlEnSZ5uW22MSvzURL	210204558	71	patient	1	24.49	47	Wave 2	severe	46	6	16.0029	6.74147	10.3387	10.1586	9.19967	6.61471	8.17493	7.22882	5	10.4979	6.37504	5.49185	0	3.90689	3.90689	7.5157	6.02237	7.09803	7.76818	8.62936	13.7178	4.16993	2.80735	12.0258	7.76818	9.82655	9.6865	5.97728	10.7616	7.06609	7.20945	8.13955	0	8.85798	6.74147	6.08746	0	0	0
sQbKOVZELeUdjYT9UEVJizQZcvKlFlFZdxvbXv87aqPYS5sD32XHh8lZUXiCxRr8	203912577	52	patient	2	46.87	11	Wave 2	moderate	11	5	15.1972	4.90689	9.70217	9.95128	8.41785	5.2854	6.97728	6	4.24793	10.1935	5.97728	5.20945	3.16993	4.70044	0	6.9542	6.96578	7.41785	7.13955	8.72792	13.7174	3.32193	3.90689	11.9712	7.27612	8.92184	8.71081	5.78136	9.33316	4.08746	6.89482	6.47573	9.60918	9.15482	4.90689	6.33985	0	0	5.45943
T/3JOSZCeNT2ldNv4MbyIjVUU3nThK65gnVaYiAIGBl+LGAShlGvci7mqP2AZHI3	203904565	66	patient	1	38.58	0	Wave 2	moderate	2	1	13.5726	5.04439	9.47371	0	5.83289	4.24793	6.94251	5.35755	3.58496	7.3837	5.32193	5.39232	0	4.70044	0	6.79442	7.59246	6.49185	5.75489	8.02237	13.8996	2.80735	3.32193	11.7211	6.39232	9.20701	7.90689	5.12928	8.79116	3.80735	5.45943	5.64386	9.66178	8.62205	4.90689	6.14975	0	0	6.58496
T/3JOSZCeNT2ldNv4MbyIjVUU3nThK65gnVaYiAIGBl+LGAShlGvci7mqP2AZHI3	203908247	66	patient	1	38.58	0	Wave 2	moderate	4	1	14.377	4.58496	9.61655	9.21189	6.91886	4.70044	6.94251	5.12928	3.70044	7.20945	5.61471	4.75489	0	4.75489	0	6.32193	7.21917	6.9542	6.20945	7.69349	13.5555	3.16993	4.16993	11.7814	6.78136	9.05257	8.09803	4.80735	8.92778	3.58496	5.85798	6.32193	9.51964	8.37938	4.58496	5.80735	0	0	6.14975
tHHZSsDE/hG7654TDaUcydR3DCRH8XeGqUEmCKC7RLr5jZRej1otmoFGugHV+xOH	204414968	70	patient	2	30.12	18	Wave 2	severe	10	11	14.9261	7.02237	9.05257	0	6.53916	6.14975	7.56224	4.32193	0	0	0	3	0	4.39232	0	5.67243	5.83289	0	7.67243	7.8009	14.235	2.80735	4.24793	11.1105	0	9.04166	9.61102	5.64386	9.33539	5.12928	7.19967	9.8857	0	13.7453	7.42626	6.50779	0	0	6.80735
tHHZSsDE/hG7654TDaUcydR3DCRH8XeGqUEmCKC7RLr5jZRej1otmoFGugHV+xOH	204505134	70	patient	2	30.12	18	Wave 2	severe	12	9	14.8117	6.02237	8.74483	0	6.44294	5.67243	7.39232	4.58496	0	0	0	3.32193	0	5.04439	0	7.66534	5.75489	0	7.37504	7.73471	14.6769	2.80735	3.16993	11.7283	0	8.37504	9.5216	7.08746	9.33539	4.64386	6.39232	9.74315	0	12.978	6.80735	6.12928	0	0	0
tHHZSsDE/hG7654TDaUcydR3DCRH8XeGqUEmCKC7RLr5jZRej1otmoFGugHV+xOH	204514900	70	patient	2	30.12	18	Wave 2	severe	17	7	16.4592	6.47573	9.93811	10.5651	9.46761	7.72792	8.06609	7.53138	5.16993	10.7846	7.3837	5.58496	3.45943	4.90689	0	7.33092	7.09803	8.56224	7.88264	8.32643	14.1558	3.70044	4.52356	11.9538	8.46352	9.95274	9.17991	7.91886	11.4497	6.06609	8.20945	9.10066	0	11.0614	7.46761	6.20945	0	0	6.06609
tHHZSsDE/hG7654TDaUcydR3DCRH8XeGqUEmCKC7RLr5jZRej1otmoFGugHV+xOH	204609347	70	patient	2	30.12	18	Wave 2	severe	21	1	15.734	5.80735	10.3219	10.3597	9.19229	6.44294	8.15482	7.04439	4.70044	10.2456	6.70044	5.04439	3.16993	3.58496	2.58496	7.31288	7	0	7.89482	8.95128	14.6664	4.08746	4.16993	11.1459	7.25739	9.27146	8.69	8.05528	9.92333	7.32193	7.61471	8.77149	0	9.2854	6.76818	5.16993	0	0	0
tHHZSsDE/hG7654TDaUcydR3DCRH8XeGqUEmCKC7RLr5jZRej1otmoFGugHV+xOH	204614782	70	patient	2	30.12	18	Wave 2	severe	24	1	15.8168	6.33985	10.2958	10.9723	9.05257	6.45943	8.6865	7.32193	4.75489	10.6996	7.05528	5.24793	3.32193	4.32193	2.80735	7.64386	7.33985	8.19967	8.24793	9.49785	14.0695	4	4.64386	11.2174	7.41785	9.82177	8.62571	8.65105	10.1849	7.52356	8.01681	9.12928	0	9.21917	7.07682	5.75489	9.53528	1.58496	0
tHHZSsDE/hG7654TDaUcydR3DCRH8XeGqUEmCKC7RLr5jZRej1otmoFGugHV+xOH	204704982	70	patient	2	30.12	18	Wave 2	severe	26	0	15.7802	5.75489	9.81378	10.1586	8.77808	6.02237	8.03892	6.64386	4.64386	10.4543	6.12928	5.49185	0	0	2.32193	7.11894	6.64386	0	7.70044	9.21432	13.886	3.70044	5.04439	11.2113	7.25739	9.15228	8.55075	6.89482	10.1163	6.61471	7.26679	8.41363	0	7.33092	5.88264	4	0	0	0
tHHZSsDE/hG7654TDaUcydR3DCRH8XeGqUEmCKC7RLr5jZRej1otmoFGugHV+xOH	204709930	70	patient	2	30.12	18	Wave 2	severe	28	0	15.2211	5.2854	9.23362	10.6917	11.2633	6.47573	8.48784	7.15987	5.45943	10.2726	6.56986	5.97728	0	3	4.24793	7.15987	6.58496	7.79442	8.17991	7.01123	14.9254	3.32193	3.90689	11.8788	8.29462	8.98584	9.48382	8.32193	11.0908	7.10852	7.96578	7.16993	0	8.54689	6.85798	4.90689	0	0	0
tQHkWjofrQDaegMNa3MpesWnUH4ihHioCzsJR5X4hERhky3xcqjMcoVdoppG96eV	201708940	65	patient	1	28.41	55	Wave 1	severe	23	12	15.9253	5.49185	10.0168	12.9194	9.61839	6.06609	8.71768	8.35315	4.64386	11.8118	7.37504	5.58496	3.58496	5.24793	3.90689	7.60733	7.08746	8.8857	7.53916	8.37069	14.1398	4.85798	6.49185	12.5677	8.88874	7.40939	9.92035	9.84862	10.2866	4.85798	5.52356	7.30378	8.91289	9.56605	5.97728	6.2854	9.78627	0	6.22882
tQHkWjofrQDaegMNa3MpesWnUH4ihHioCzsJR5X4hERhky3xcqjMcoVdoppG96eV	201803942	65	patient	1	28.41	55	Wave 1	severe	28	12	16.2486	5.39232	10.2656	12.528	10.007	5.97728	8.29921	8.38802	4.58496	11.7801	7.17991	5.32193	3.45943	4.08746	3.45943	7.43463	7.31288	8.81698	8.2854	8.56986	13.5693	4.70044	5.80735	12.1472	8.58871	7.20945	9.78136	9.9571	10.021	4.75489	5.90689	7	8.76487	9.01959	5.39232	6.18982	9.64746	0	6.45943
tQHkWjofrQDaegMNa3MpesWnUH4ihHioCzsJR5X4hERhky3xcqjMcoVdoppG96eV	201807600	65	patient	1	28.41	55	Wave 1	severe	30	14	14.9177	5.32193	10.2597	12.839	9.32643	6	8.84235	8.71425	4.58496	12.4218	7.33985	6.80735	4.16993	6.26679	4.45943	8.56224	8.14975	8.95128	7.98868	8.61102	12.6312	5.20945	6.61471	12.4255	9.15482	7.54689	10.0362	9.73978	10.0848	5.49185	5.35755	7.35755	9	9.43879	5.20945	6.52356	10.5469	0	6.08746
tQHkWjofrQDaegMNa3MpesWnUH4ihHioCzsJR5X4hERhky3xcqjMcoVdoppG96eV	201900103	65	patient	1	28.41	55	Wave 1	severe	33	13	15.2735	5.55459	10.1007	11.5162	9.28771	5.04439	8.20945	7.55459	3.70044	10.7657	6.64386	4.70044	0	4.32193	0	6.18982	6.96578	8.09276	7.24793	8.46761	12.909	4.08746	5.39232	12.4336	8.26209	7.18982	9.80252	8.37069	9.63481	4.52356	2.58496	0	6.67243	6.59991	3.16993	4.45943	6.37504	0	3.58496
tQHkWjofrQDaegMNa3MpesWnUH4ihHioCzsJR5X4hERhky3xcqjMcoVdoppG96eV	201903586	65	patient	1	28.41	55	Wave 1	severe	35	10	15.7813	5.55459	10.7313	12.6334	9.60363	6	8.7211	8.18488	4.45943	11.6165	7.29462	5.04439	3.45943	5.16993	3.45943	6.79442	7.56986	9.01123	7.8392	8.72451	13.3838	4.85798	6.18982	12.5967	8.75154	7.70736	10.0265	8.96867	10.2046	5	3.16993	0	6.76818	7.65105	3.90689	4.58496	7.7211	0	4.08746
tQHkWjofrQDaegMNa3MpesWnUH4ihHioCzsJR5X4hERhky3xcqjMcoVdoppG96eV	201907706	65	patient	1	28.41	55	Wave 1	severe	37	11	15.754	5.75489	10.5479	12.4714	9.61655	5.70044	8.50779	7.7879	4	11.6036	7.09803	5.16993	3.45943	5.78136	3.90689	6.58496	7	8.8857	7.41785	8.90989	12.9826	4.64386	5.93074	12.5016	8.67596	8.52356	9.94105	8.87958	10.0539	4.75489	3.16993	0	6.91886	7.06609	4.32193	4.75489	7.45943	0	4.08746
tQHkWjofrQDaegMNa3MpesWnUH4ihHioCzsJR5X4hERhky3xcqjMcoVdoppG96eV	202000619	65	patient	1	28.41	55	Wave 1	severe	40	13	15.8898	7.24793	10.7398	12.9401	9.16239	7.62936	8.82018	8.02237	3.16993	11.1408	7.52356	5.08746	3.45943	5.32193	3.70044	7.59246	6.45943	9.1472	6.53916	8.3837	13.5559	4	6.10852	11.7168	8.8009	8.01681	10.1098	8.49985	10.6698	5.52356	5.24793	7.50779	9.40088	9.35755	6.55459	6.70044	9.81538	1.58496	6.53916
tQHkWjofrQDaegMNa3MpesWnUH4ihHioCzsJR5X4hERhky3xcqjMcoVdoppG96eV	202003664	65	patient	1	28.41	55	Wave 1	severe	42	13	16.0661	6.58496	10.5488	10.3309	8.78463	0	8.54689	6.62936	0	9.2854	6.98868	4.16993	0	3.45943	0	6.52356	6.10852	8.26679	6.6865	8.36632	12.6278	4.16993	5.64386	11.3399	0	7.08746	9.66178	7.56224	9.61471	5.12928	4.90689	7.72792	8.36194	11.178	5.70044	6.14975	8.97154	0	6.10852
tQHkWjofrQDaegMNa3MpesWnUH4ihHioCzsJR5X4hERhky3xcqjMcoVdoppG96eV	202008544	65	patient	1	28.41	55	Wave 1	severe	44	7	16.4639	6.35755	10.0808	11.5469	8.71768	7.29462	8.55842	6.96578	2.32193	10.2046	7.05528	4.16993	0	4.70044	0	6.91886	6	8.10852	6.49185	7.65105	13.4466	3.70044	4.75489	11.3214	0	6.52356	9.80252	7.34873	10.4949	5.45943	4.64386	7.40939	8.55075	12.1354	6.24793	6.59991	9.29692	1.58496	6.62936
tQHkWjofrQDaegMNa3MpesWnUH4ihHioCzsJR5X4hERhky3xcqjMcoVdoppG96eV	202100042	65	patient	1	28.41	55	Wave 1	severe	47	7	15.8647	6.20945	9.96	10.8986	8.85798	0	8.36632	6.78136	0	10.0042	6.83289	3.90689	0	3.90689	0	6.58496	5.75489	7.67948	6.20945	7.67948	13.3371	3.32193	4.64386	11.4471	0	6.75489	9.94398	7.04439	10.4949	5.20945	4.64386	6.61471	8.55075	11.5793	6.87036	6.44294	8.78136	1.58496	5.97728
tQHkWjofrQDaegMNa3MpesWnUH4ihHioCzsJR5X4hERhky3xcqjMcoVdoppG96eV	202104053	65	patient	1	28.41	55	Wave 1	severe	49	7	15.6328	6.20945	10.3554	12.0327	9.20457	7.29462	8.25267	7.79442	2	10.5689	7.22882	4.32193	2.80735	3.16993	0	7.18982	6.53916	8.70736	7.33092	8.36194	11.8146	3.58496	4.80735	10.84	0	6.39232	9.47776	8.9542	9.84862	4.85798	5.16993	6.97728	8.99435	8.93369	4.75489	5.52356	0	0	4.9542
tQHkWjofrQDaegMNa3MpesWnUH4ihHioCzsJR5X4hERhky3xcqjMcoVdoppG96eV	202107691	65	patient	1	28.41	55	Wave 1	severe	51	7	15.8141	4.45943	8.68299	0	9.28771	5.20945	8.08215	7.11894	0	9.99435	6.61471	3	3.16993	3.58496	0	3.90689	6.55459	8.06609	7.49185	6.12928	14.225	4.9542	3.32193	10.7969	0	5.64386	9.55651	7.79442	9.51175	5.2854	6.02237	7.49185	0	9.97154	4.52356	6.06609	0	0	5.24793
tQHkWjofrQDaegMNa3MpesWnUH4ihHioCzsJR5X4hERhky3xcqjMcoVdoppG96eV	202200027	65	patient	1	28.41	55	Wave 1	severe	54	6	15.4042	4	9.18239	0	8.8392	4.24793	7.6865	7.44294	0	10.268	6.40939	3.16993	0	2	0	4.52356	6.49185	7.56986	7.49185	6.20945	13.5491	4.52356	3.58496	10.4564	0	5.88264	9.31741	8.17493	8.73809	4.64386	5.52356	7.19967	0	9.86573	4.16993	5.55459	0	0	4.9542
tQHkWjofrQDaegMNa3MpesWnUH4ihHioCzsJR5X4hERhky3xcqjMcoVdoppG96eV	202204538	65	patient	1	28.41	55	Wave 1	severe	56	1	15.1856	4.24793	9.69697	11.245	8.48784	5.12928	8.03342	7.19967	0	9.93517	6.65821	3	2.80735	2.80735	0	3.58496	6.52356	8.43879	7.65105	6.40939	14.8783	4.16993	3.90689	10.4757	0	6.20945	9.50581	8.23362	9.26209	5.39232	5.55459	6.53916	0	9.29002	4.52356	5.24793	0	0	4.39232
txQt0wvnWctx36dJOtEliolf7RJrpKvZnQMPEW/rLCFF32xte1JppBot7gFzvOwL	201900158	77	patient	1	27.46	8	Wave 1	moderate	3	3	15.048	8.24793	11.196	11.3691	7.87652	5.2854	8.59991	7.62205	4.80735	10.268	8.69697	5.42626	3.32193	6.42626	3.16993	7.61471	7.62205	9.38802	7.18982	10.4136	14.4775	5.52356	5	12.8262	9.9629	11.2639	9.34873	10.7838	9.80413	6.61471	3.80735	4.85798	6.74147	7.49985	4.16993	5.24793	8.48784	0	5.55459
txQt0wvnWctx36dJOtEliolf7RJrpKvZnQMPEW/rLCFF32xte1JppBot7gFzvOwL	201907136	77	patient	1	27.46	8	Wave 1	moderate	7	7	15.2004	8.40514	11.4035	12.2816	8.18982	6	8.87652	8.15482	5.12928	10.7657	9.92333	6.26679	3.45943	8.0607	4	8.51175	7.96578	9.86728	8.41363	10.1098	12.4491	5.20945	5.45943	12.8009	10.4252	11.6461	9.72792	13.0831	10.1762	6.55459	4.16993	0	7.07682	6.56986	4.24793	5.78136	7.69349	0	5.75489
txQt0wvnWctx36dJOtEliolf7RJrpKvZnQMPEW/rLCFF32xte1JppBot7gFzvOwL	201910986	77	patient	1	27.46	8	Wave 1	moderate	10	0	16.2387	9.99435	11.3134	12.6693	9.07146	8.02791	9.33092	7.94837	3.70044	10.5546	10.3587	6.26679	3.58496	4.80735	3.90689	9.17493	7.56224	9.67772	8.7039	10.3837	13.6128	4.80735	5.04439	11.817	9.74987	10.7415	9.60548	14.0496	10.7748	6.80735	7.11894	8.48382	9.61839	9.03892	6.61471	8.224	10.2738	2.32193	8.58496
UJpnppRVgSCyGtvpBBUU1dSEdBSzIxQuw5L2OBGQTXUrX0Rl/bDe9F6+i02IODGp	201708858	59	patient	1	27.36	NA	Wave 1	fatal	28	17	17.0298	8.96578	10.5314	12.0941	9.87958	6.06609	9.98014	7.70736	5.64386	10.1886	7.41785	6.84549	3.58496	9.19722	5.85798	8.98299	6.83289	9.4818	6.91886	8.37938	13.7837	5.61471	10.2143	12.9817	10.0498	6.58496	10.6952	7.58496	12.1908	5.35755	5.80735	8.40514	8.65105	14.0896	8.9629	9.56033	13.048	1.58496	8.63662
UOD1DtVdyA0Arr2eJyNeWzt4ygJzLfPEJx896LlTHeapr++ueZFTGITWv6q0ThCs	202709847	65	control	NA	NA	NA	Control	healthy	0	NA	16.4446	3.58496	10.151	10.5859	8.35755	5.32193	6.83289	5.64386	4.52356	9.30378	6.14975	4.08746	3.16993	3.58496	0	6.08746	6.06609	8.03892	7.75489	9.63481	13.757	3.16993	3.32193	12.1796	7.65821	7.34873	8.69697	7.56986	9.58308	5.35755	6.84549	5.78136	9.62022	8.53916	4.64386	5.04439	0	2	4.80735
UOD1DtVdyA0Arr2eJyNeWzt4ygJzLfPEJx896LlTHeapr++ueZFTGITWv6q0ThCs	202800414	65	control	NA	NA	NA	Control	healthy	3	NA	16.4823	3.70044	10.2538	10.421	8.52356	5.58496	6.6865	5.83289	4.16993	9.67419	5.97728	4	3.32193	3.90689	0	6.06609	6.04439	7.97154	7.74147	9.50978	13.8771	2.80735	3.45943	12.2834	7.65821	7.3837	8.84235	7.47573	9.61102	5.04439	6.55459	5.35755	9.67596	8.44294	4.64386	4.64386	0	2	4.39232
UOD1DtVdyA0Arr2eJyNeWzt4ygJzLfPEJx896LlTHeapr++ueZFTGITWv6q0ThCs	202809327	65	control	NA	NA	NA	Control	healthy	7	NA	16.3374	3.45943	10.3219	10.0042	8.52356	5.35755	6.6865	5.64386	4.08746	9.62022	5.9542	4.08746	2.80735	3.45943	0	6.10852	6.04439	7.74819	7.89482	9.5157	13.0931	2.80735	3.32193	11.8568	7.59246	7.25739	8.62571	7.44294	9.42417	4.80735	6.9542	6.16993	9.68475	8.53916	4.90689	4.90689	7.31288	2.32193	4.80735
UOD1DtVdyA0Arr2eJyNeWzt4ygJzLfPEJx896LlTHeapr++ueZFTGITWv6q0ThCs	202900355	65	control	NA	NA	NA	Control	healthy	10	NA	16.2526	3.45943	10.1059	10.2312	8.29462	5.12928	6.56986	5.61471	0	9.43463	6.02237	3.80735	3	3.45943	0	5.80735	5.90689	7.74819	7.49985	9.46352	12.5915	3	3.32193	12.0262	7.59246	7.39232	8.66178	7.40088	9.48985	5.12928	6.50779	5.78136	9.5411	8.58496	4.90689	4.90689	0	2.32193	4.80735
UOD1DtVdyA0Arr2eJyNeWzt4ygJzLfPEJx896LlTHeapr++ueZFTGITWv6q0ThCs	202909398	65	control	NA	NA	NA	Control	healthy	14	NA	16.2583	3.45943	10.3805	10.2312	8.37069	5.12928	6.61471	5.61471	0	9.43463	6.06609	3.70044	3	3.45943	0	5.72792	6.02237	7.82655	7.54689	9.50383	12.6391	2.58496	3	12.1118	7.65821	7.42626	8.67243	7.53138	9.42417	5.12928	6.50779	5.78136	9.46352	8.38802	4.39232	4.70044	7.31288	1.58496	5.08746
V8A3zKtGfkhVebc6tGL55oWO7nbCgPEWRv8uUCURGTPEcOzPJcCcpIkyRDwNGWor	205104528	61	patient	1	24.69	NA	Wave 2	severe	9	12	13.8486	6.56986	8.54303	0	7.90087	5.85798	7.17991	0	0	7.90087	0	2.80735	0	5.42626	0	7.08746	7.60733	0	8.17991	8.24793	13.3453	2.32193	2	10.9658	0	7.70044	9.31061	7.72792	9.16742	4.90689	7.89482	4.90689	0	10.9679	5.39232	5.61471	0	0	0
V8A3zKtGfkhVebc6tGL55oWO7nbCgPEWRv8uUCURGTPEcOzPJcCcpIkyRDwNGWor	205109384	61	patient	1	24.69	NA	Wave 2	severe	11	16	14.3154	6.26679	8.63662	0	8.3837	5.12928	7.43463	4.45943	0	7.65821	0	2.80735	0	4.70044	0	6.76818	7.61471	0	7.41785	6.49185	14.3593	3	3.32193	10.9352	0	8.04439	9.30606	7.88874	9.68124	5.08746	7.52356	0	0	10.218	5.80735	5.04439	0	0	0
V8A3zKtGfkhVebc6tGL55oWO7nbCgPEWRv8uUCURGTPEcOzPJcCcpIkyRDwNGWor	205204154	61	patient	1	24.69	NA	Wave 2	severe	16	14	13.5636	6.24793	8.07682	0	9.12153	5.58496	7.55459	4.85798	0	0	0	2.32193	0	0	0	5	6.14975	0	7.35755	6.72792	13.0265	0	2.80735	11.0728	0	7.49185	9.34207	9.2384	9.33539	4.52356	7.93664	0	0	10.1396	5.55459	5.35755	0	0	0
V8A3zKtGfkhVebc6tGL55oWO7nbCgPEWRv8uUCURGTPEcOzPJcCcpIkyRDwNGWor	205300291	61	patient	1	24.69	NA	Wave 2	severe	21	12	15.2376	5.75489	9.77149	9.56224	10.3987	6.02237	7.62936	6.70044	4.64386	10.0647	5.93074	5.42626	0	2.32193	3.58496	6.40939	6.06609	0	7.72792	8.0607	15.6072	3.32193	3.32193	11.7224	8.25739	9.59059	9.44087	5.58496	10.623	6.6865	7.04439	7.11894	0	8.51175	6.96578	4.64386	0	0	0
V8A3zKtGfkhVebc6tGL55oWO7nbCgPEWRv8uUCURGTPEcOzPJcCcpIkyRDwNGWor	205304719	61	patient	1	24.69	NA	Wave 2	severe	23	11	15.1466	5.90689	9.31967	10.3987	11.0423	6.40939	8.47978	7.42626	5.16993	10.5028	6.88264	5.24793	3.70044	4.52356	4.16993	6.96578	6.85798	8.44294	8.03342	7.17991	14.7454	3.32193	4.90689	11.6115	8.13955	9.73471	9.68124	8.92481	10.851	7.6865	7.70736	6.88264	0	9.85487	7.25739	6.02237	9.13955	1.58496	0
V8A3zKtGfkhVebc6tGL55oWO7nbCgPEWRv8uUCURGTPEcOzPJcCcpIkyRDwNGWor	210114537	61	patient	1	24.69	NA	Wave 2	severe	35	11	16.2736	5.80735	10.1007	9.75322	6.94251	6.16993	9.13443	6.64386	4.90689	9.3015	6.2854	6.14975	0	0	3	7.07682	8.55075	0	7.03342	8.3443	14.5762	3.70044	3.45943	11.4878	7.36632	8.73471	9.08481	7.16993	10.7871	7	6.12928	8.07146	0	10.2479	6.53916	3.70044	0	0	0
V8A3zKtGfkhVebc6tGL55oWO7nbCgPEWRv8uUCURGTPEcOzPJcCcpIkyRDwNGWor	210204560	61	patient	1	24.69	NA	Wave 2	severe	37	10	15.4021	6.91886	10.888	10.2621	10.4778	6.52356	8.59246	7.44294	5.24793	9.35315	6.49185	5.67243	0	3.58496	3.58496	7.2384	6.47573	7.09803	8.14466	9.52748	15.7781	4.58496	2.80735	11.774	8.27612	8.19967	9.47776	8.96867	11.0084	7.02237	7.82018	8.45533	0	9.40939	7.74147	6.14975	10.1824	0	0
V8A3zKtGfkhVebc6tGL55oWO7nbCgPEWRv8uUCURGTPEcOzPJcCcpIkyRDwNGWor	210209311	61	patient	1	24.69	NA	Wave 2	severe	39	8	14.8476	8.08746	10.6671	10.1586	8.49985	6.65821	8.02791	6.26679	4.85798	9.5157	6.65821	4.9542	0	0	3.45943	5.93074	5.70044	6.70044	7.24793	8.29462	13.1354	3.16993	2	11.643	7.54689	9.44501	9.35315	6.02237	10.8122	6.82018	7.88264	6.93074	0	6.89482	5.08746	5.32193	0	0	0
V8A3zKtGfkhVebc6tGL55oWO7nbCgPEWRv8uUCURGTPEcOzPJcCcpIkyRDwNGWor	210213680	61	patient	1	24.69	NA	Wave 2	severe	42	12	15.448	5.45943	9.20701	0	8.00562	5.85798	7.45121	6.04439	3.80735	0	5.78136	5.45943	0	2.32193	1.58496	6.70044	6.80735	0	7.33985	7.43463	14.4587	4	0	11.5613	5.93074	9.66534	6.65821	0	10.1611	6.44294	7.08746	8.02791	0	7.79442	6.53916	0	0	0	0
V8JoxvGOJ+gtJHkK+DxMVTP9lDrwN+19GatvKz2cT3REZjOzWeflG7wrBtIs9mdh	202710050	64	control	NA	NA	NA	Control	healthy	0	NA	15.4822	3.58496	8.78463	9.70044	8.32193	5.12928	6.74147	5.93074	0	9.66534	6.02237	4	3.32193	3.80735	2.80735	5.20945	5.42626	7.69349	7.94837	8.88874	12.388	2.80735	3.58496	11.374	7.26679	6.96578	8.99435	7.17991	9.78627	5.04439	7.29462	6.16993	9.14466	8.26679	0	5.16993	0	0	0
V8JoxvGOJ+gtJHkK+DxMVTP9lDrwN+19GatvKz2cT3REZjOzWeflG7wrBtIs9mdh	203000691	64	control	NA	NA	NA	Control	healthy	17	NA	17.6096	4.08746	9.14211	11.2282	8.33092	5.04439	7.29462	6.12928	4.32193	10.1319	6.10852	3.80735	3	4.16993	3.16993	5.42626	6.06609	8.15482	7.96578	9.50978	11.2155	3	3.70044	11.7694	7.6865	6.85798	8.99718	7.75489	10.0485	5.2854	6.20945	5.58496	9.63662	8.44294	5.42626	5.39232	7.31288	2	4.9542
V8JoxvGOJ+gtJHkK+DxMVTP9lDrwN+19GatvKz2cT3REZjOzWeflG7wrBtIs9mdh	203008970	64	control	NA	NA	NA	Control	healthy	21	NA	15.4652	3.70044	8.89178	10.3376	8.12412	5.24793	7.07682	6.06609	0	9.58496	6.24793	3.80735	3.45943	4.16993	3.58496	4.75489	5.78136	7.85798	7.98868	9.09011	12.7576	3	3.90689	11.526	7.52356	6.80735	9.09276	7.31288	10.0265	5.24793	7.52356	6.79442	8.99152	8.43463	5	5.20945	0	0	0
V8JoxvGOJ+gtJHkK+DxMVTP9lDrwN+19GatvKz2cT3REZjOzWeflG7wrBtIs9mdh	203100430	64	control	NA	NA	NA	Control	healthy	24	NA	15.5331	3.45943	9.00562	8.224	8.45121	5.04439	6.98868	5.88264	0	9.55075	6.08746	3.70044	3.32193	3.80735	2.80735	4.75489	5.67243	7.72792	7.81378	8.96578	12.7099	3	3.16993	11.6325	7.36632	7.01123	9.13955	7.16993	9.94983	5.04439	6.80735	5.88264	8.71081	7.85175	0	4.90689	0	0	0
V8JoxvGOJ+gtJHkK+DxMVTP9lDrwN+19GatvKz2cT3REZjOzWeflG7wrBtIs9mdh	203108947	64	control	NA	NA	NA	Control	healthy	28	NA	15.1746	3.58496	8.94837	10.062	7.94251	5.24793	6.93074	5.9542	0	9.43879	6.18982	3.90689	3.32193	4.52356	3.16993	4.90689	5.45943	8.02791	7.81378	9.05257	12.3767	3	3.90689	11.1978	7.49185	6.80735	8.94251	7.2384	9.94983	5.12928	7.03342	6	0	8.12412	0	4.52356	0	0	0
vKFA359m/Naurn9Qn/VYK74tRI15t6jlatxSecCbn8GbAH+BqKwSlpP93HAZtZUx	201708923	52	patient	1	29.39	41	Wave 1	severe	21	13	17.6096	8.04985	10.2935	12.3154	10.7616	6.40939	8.81378	8.90388	5.08746	11.8684	7.33985	6.10852	3.45943	6.08746	4	8.3837	7.44294	9.24079	8.71425	9.76155	14.203	4.08746	6.18982	11.7372	9.63662	11.6257	10.0042	9.98442	10.4594	4.85798	5.42626	6.06609	9.07948	13.928	7.10852	6.98868	11.218	2.32193	6.45943
vKFA359m/Naurn9Qn/VYK74tRI15t6jlatxSecCbn8GbAH+BqKwSlpP93HAZtZUx	201803948	52	patient	1	29.39	41	Wave 1	severe	26	17	16.5841	8.19967	10.3998	12.0088	10.3015	6	8.59619	8.71425	5.24793	11.774	7.14975	6.52356	3	5.2854	3.80735	8.99435	6.50779	8.8857	7.98868	9.64205	14.5039	3.16993	5.70044	11.7818	9.10852	11.577	9.93517	8.22882	10.4367	4.64386	4.24793	5.12928	8.71081	13.1365	7.20945	6.65821	11.1874	1.58496	4.70044
vKFA359m/Naurn9Qn/VYK74tRI15t6jlatxSecCbn8GbAH+BqKwSlpP93HAZtZUx	201807595	52	patient	1	29.39	41	Wave 1	severe	28	16	16.5534	7	10.1408	11.1026	10.6248	5.70044	8.50383	8.12928	4.45943	11.4257	6.97728	6.37504	3.16993	4.75489	3.58496	8.05528	6.55459	8.74147	8.17991	9.41574	14.1718	2.80735	4.75489	11.6055	8.58871	11.5517	9.77808	7.82655	10.0848	4.32193	5	0	8.16993	13.1983	7.54689	6.76818	10.5469	0	5.04439
vKFA359m/Naurn9Qn/VYK74tRI15t6jlatxSecCbn8GbAH+BqKwSlpP93HAZtZUx	201900102	52	patient	1	29.39	41	Wave 1	severe	31	12	15.8317	7.15987	9.19967	9.98584	9.77643	4.52356	7.79442	7.55459	2	10.2773	6.40939	4	0	3.70044	0	6.12928	5.85798	8.09276	7.54689	8.92778	14.2779	2.32193	3.70044	10.8392	0	10.545	9.0607	7.40088	8.37938	3.32193	1.58496	0	5.90689	10.0056	0	2.80735	0	0	0
vKFA359m/Naurn9Qn/VYK74tRI15t6jlatxSecCbn8GbAH+BqKwSlpP93HAZtZUx	201903501	52	patient	1	29.39	41	Wave 1	severe	33	12	16.4453	7.24793	9.67066	11.7061	10.363	5.64386	8.28077	8.33539	3.80735	11.196	7.03342	4.85798	3.32193	4.32193	0	7.09803	6.56986	8.57365	8.33985	9.47776	14.8581	3	4	11.0802	8.11894	10.8933	9.11894	8.95128	9.32643	4.16993	2.58496	0	6.52356	9.37287	0	3	6	0	0
vKFA359m/Naurn9Qn/VYK74tRI15t6jlatxSecCbn8GbAH+BqKwSlpP93HAZtZUx	201907626	52	patient	1	29.39	41	Wave 1	severe	35	13	16.1717	6.08746	9.81057	10.4336	10.5294	5.2854	7.91886	8.28077	3.32193	10.8994	6.74147	4.52356	0	3.32193	0	6.74147	6.67243	8.30378	8.46352	9.21675	14.183	5.12928	3.70044	10.9823	0	10.3253	8.72451	8.90388	8.7211	4.16993	3.32193	0	6.18982	9.25974	0	2.58496	0	0	0
vKFA359m/Naurn9Qn/VYK74tRI15t6jlatxSecCbn8GbAH+BqKwSlpP93HAZtZUx	202000597	52	patient	1	29.39	41	Wave 1	severe	38	12	17.0805	7.96578	9.69697	12.478	9.46148	7.62936	8.54689	8.82972	3	11.6555	7.59246	5.42626	3.32193	5.64386	0	8.51964	6.83289	9.31741	8.20457	9.12153	13.579	2	5.42626	10.4656	9.13955	10.8971	9.44294	9.21432	10.4949	5.04439	4.64386	5.85798	9.30378	12.2659	6.14975	6.30378	9.68299	2	6.10852
vKFA359m/Naurn9Qn/VYK74tRI15t6jlatxSecCbn8GbAH+BqKwSlpP93HAZtZUx	202003652	52	patient	1	29.39	41	Wave 1	severe	40	7	16.6934	7.7879	9.80574	11.5469	10.3072	7.29462	8.29002	8.29002	2.80735	10.988	7.32193	5.04439	0	3.16993	0	8.04985	6.02237	8.93664	7.85175	9.18735	13.6724	2	3.80735	10.2935	0	10.5981	8.96578	8.51175	9.84862	4.70044	4.16993	5.04439	9.06609	10.9809	5.39232	5.72792	0	1	5.64386
vKFA359m/Naurn9Qn/VYK74tRI15t6jlatxSecCbn8GbAH+BqKwSlpP93HAZtZUx	202008405	52	patient	1	29.39	41	Wave 1	severe	42	2	16.4022	7.65821	9.59619	10.8986	10.2372	7.36632	8.16993	7.99435	2	10.7004	7.05528	4.52356	0	3.32193	0	7.39232	5.93074	8.56605	8.11374	9.21189	13.2246	2	3.80735	10.1383	0	10.0553	8.65464	8.54689	9.7364	4.45943	4.80735	5.39232	8.31741	11.3078	4.75489	5.16993	0	0	5.20945
vKFA359m/Naurn9Qn/VYK74tRI15t6jlatxSecCbn8GbAH+BqKwSlpP93HAZtZUx	202100071	52	patient	1	29.39	41	Wave 1	severe	45	2	16.8415	7.58496	9.79928	10.3309	10.3509	7.6865	8.38802	7.69349	0	10.6847	6.98868	4.39232	0	2.80735	0	7.39232	5.80735	8.45533	8.47978	9.35315	12.9533	1.58496	3	10.007	0	10.1699	8.7039	8.91588	9.7364	0	4.90689	0	8.47978	11.1624	4.45943	4.9542	0	1.58496	5.45943
vKFA359m/Naurn9Qn/VYK74tRI15t6jlatxSecCbn8GbAH+BqKwSlpP93HAZtZUx	202107423	52	patient	1	29.39	41	Wave 1	severe	49	0	15.6228	5.93074	9.82177	0	10.1176	5.35755	7.87036	7.20945	0	10.5906	6.84549	3	2.80735	4.16993	0	3.80735	5.32193	8.06609	7.5157	8.37069	13.9576	2.32193	3	9.79279	0	9.45738	8.17493	6.93074	9.11374	5.12928	5.85798	5	0	9.83289	4.75489	4.90689	0	0	4.58496
vKFA359m/Naurn9Qn/VYK74tRI15t6jlatxSecCbn8GbAH+BqKwSlpP93HAZtZUx	202110884	52	patient	1	29.39	41	Wave 1	severe	52	0	15.8381	6.04439	9.55459	0	9.73809	5.35755	7.50779	7.44294	0	10.4969	6.78136	3	0	4.24793	0	2.80735	5.32193	8.23362	7.71425	8.15482	13.6317	2.80735	3	9.93221	0	9.57743	8.29921	6.80735	9.11374	5.12928	5.52356	5.16993	0	9.76653	4.16993	4.58496	0	0	4.9542
vKFA359m/Naurn9Qn/VYK74tRI15t6jlatxSecCbn8GbAH+BqKwSlpP93HAZtZUx	202204537	52	patient	1	29.39	41	Wave 1	severe	54	0	15.8253	5.88264	9.51175	0	9.73809	5.35755	7.67243	6.91886	0	9.88417	6.78136	3	0	3.58496	0	3.45943	5.32193	8.37938	7.91886	8.3966	14.0657	2.80735	2.80735	9.99718	0	9.27146	8.24793	6.65821	8.84549	5.12928	5.04439	5.2854	0	9.2384	4.16993	4.32193	0	1.58496	4.9542
VvzLpQ2blj5t21Amkk2o8SQTdJ2d2MGNIqLwCv81+9gRuM1w8PMmbgr32WYzR0r9	204105256	72	patient	1	24.29	5	Wave 2	moderate	8	3	14.7286	4.9542	10.2119	9.95128	8.14975	5.08746	7.29462	5.67243	4	7.98299	5.90689	4.90689	3	3.70044	0	5.97728	7.27612	6.9542	6.22882	7.72792	13.3375	3.80735	3.80735	11.8265	6.97728	9.88874	8.30378	6.44294	9.5812	3.80735	7.10852	6.70044	9.51964	9.00282	4.58496	5.16993	0	0	6.58496
VvzLpQ2blj5t21Amkk2o8SQTdJ2d2MGNIqLwCv81+9gRuM1w8PMmbgr32WYzR0r9	204109212	72	patient	1	24.29	5	Wave 2	moderate	10	2	14.9134	4.85798	9.99152	9.76155	9.87344	5.16993	7.02237	6.14975	4.39232	9.21189	6.06609	4.45943	3	4.45943	0	5.93074	6.65821	7.06609	6.53916	7.31288	13.6582	4.16993	3.58496	11.4813	6.88264	9.48985	8.14975	7.27612	9.44294	3.80735	6.9542	6.94251	9.28309	9.00282	0	4.45943	0	0	6.14975
VvzLpQ2blj5t21Amkk2o8SQTdJ2d2MGNIqLwCv81+9gRuM1w8PMmbgr32WYzR0r9	204113789	72	patient	1	24.29	5	Wave 2	moderate	13	3	15.0002	5.16993	9.91289	10.0334	9.39446	5.2854	6.9542	6.22882	4.39232	8.70736	6.10852	4.85798	3	3.80735	7.29462	6.39232	5.72792	7.56224	6.55459	7.40939	12.752	4.16993	3.70044	11.4993	7.39232	9.34651	8.15987	8.27146	9.48382	3.45943	6.39232	6.84549	0	8.07682	0	0	0	0	5.20945
wa7BgV4irDd6O2CYlx2ZSZMK7Z5oG2RmAjUw7wq4PrbNH/x9+1eWjMve7sdtSHQ/	201903694	46	patient	1	33.08	7	Wave 1	moderate	9	4	15.4894	6.16993	10.1849	12.2104	8.98299	6.35755	8.40939	8.01681	4.39232	11.2662	7.33985	5.24793	3.32193	4.52356	0	7.16993	7.15987	8.8857	8.29921	9.82337	14.0806	3.90689	4.52356	11.1548	8.88874	10.0403	9.24079	9.29232	9.72281	4.80735	3.16993	0	6.67243	5.72792	0	3.90689	0	0	3.58496
wa7BgV4irDd6O2CYlx2ZSZMK7Z5oG2RmAjUw7wq4PrbNH/x9+1eWjMve7sdtSHQ/	201907146	46	patient	1	33.08	7	Wave 1	moderate	11	0	15.114	6	10.1137	12.2816	9.5411	6.50779	8.47978	8.18488	4.64386	11.102	7.41785	5.42626	3.58496	4.39232	3.45943	7.31288	6.9542	9.01123	8.19476	9.55651	13.6711	4.24793	4.70044	11.3399	9.00562	10.0512	9.21917	8.70044	9.72281	5.08746	3	0	6.88264	5.49185	3.32193	3.90689	0	0	3.80735
wgaJ64AOwldpaUHsQb4XAoPnhjry0nYJ+H7kb5Z0CAv3CWZozpz4nXffhLFHfQRv	203607554	66	patient	2	27.65	4	Wave 2	moderate	5	4	14.4875	9.29921	10.633	9.21189	6.55459	4.80735	7.22882	5.58496	4.32193	9.19722	6.02237	5.78136	3	6.10852	5.32193	7.75489	8.57365	7.67948	6.26679	8.69697	14.8492	3.80735	4.58496	12.1605	8.03342	8.95128	9.14975	5.20945	9.67243	4.52356	6.37504	7.13955	9.11114	9.224	5.61471	6.42626	9.47371	0	6.58496
wgaJ64AOwldpaUHsQb4XAoPnhjry0nYJ+H7kb5Z0CAv3CWZozpz4nXffhLFHfQRv	203704471	66	patient	2	27.65	4	Wave 2	moderate	10	2	14.4108	7.5157	10.4019	9.52552	NA	5.2854	7.18982	6.40939	4.16993	8.93958	6	4.75489	3	4.16993	7.7211	6.45943	7.56224	7.01123	6.88264	7.84549	15.8106	3.32193	3.32193	12.4312	6.97728	9.19476	9.3966	6.47573	10.0098	9.2738	6.20945	6.47573	9.87191	10.0741	6.76818	6.62936	0	2	7.36632
WO0GNusX2gBT5MfqvO4HZa2sBH+lG51A7qtFvO/pzyjtKuok406oq7DotHGt5QYX	202710049	62	control	NA	NA	NA	Control	healthy	0	NA	14.5544	3.70044	10.0458	9.89482	8.47573	5.32193	7.37504	5.58496	4	10.2527	6.10852	5.35755	3.58496	4.58496	3.58496	7.61471	7.19967	7.79442	7.29462	9.21675	12.7362	4.08746	3.32193	11.4944	7.65821	9.53916	9.04985	8.51175	9.67419	5.64386	6.90689	7.45121	9.14466	8.17493	0	4.64386	0	0	0
WO0GNusX2gBT5MfqvO4HZa2sBH+lG51A7qtFvO/pzyjtKuok406oq7DotHGt5QYX	203000680	62	control	NA	NA	NA	Control	healthy	17	NA	15.7089	4.16993	10.2408	10.8603	8.73132	5.24793	7.22882	5.70044	4.16993	9.61655	6.02237	3.90689	3	3.45943	0	5.90689	6	7.82655	7.53138	9.50581	11.5324	3	3	11.7948	7.65821	8.73132	8.89482	9.1267	9.64024	5.20945	6.24793	5.9542	9.71425	7.77479	4.16993	5.12928	7.31288	2	4.80735
WO0GNusX2gBT5MfqvO4HZa2sBH+lG51A7qtFvO/pzyjtKuok406oq7DotHGt5QYX	203008972	62	control	NA	NA	NA	Control	healthy	21	NA	14.6698	3.58496	10.1561	8.79442	8.46761	5.16993	6.88264	5.58496	0	9.20945	6.08746	4	3.16993	3.45943	3.32193	5.32193	5.64386	7.45121	7.49185	9.18239	12.432	2.80735	3.16993	11.4969	7.26679	8.54303	8.87036	8.59619	9.60177	4.85798	7.14975	6.61471	0	7.2384	0	4.32193	0	0	0
WO0GNusX2gBT5MfqvO4HZa2sBH+lG51A7qtFvO/pzyjtKuok406oq7DotHGt5QYX	203100434	62	control	NA	NA	NA	Control	healthy	24	NA	14.8126	3.80735	10.2969	8.79442	9.23362	5.35755	6.9542	5.49185	0	9.36632	6.10852	3.90689	3.16993	3.32193	2.58496	5.32193	5.61471	7.49985	7.46761	9.17991	12.3069	3	3	11.545	7.33092	8.71081	9.0634	8.49985	9.62571	5.16993	6.58496	5.80735	0	7.2384	0	3.90689	0	0	0
WO0GNusX2gBT5MfqvO4HZa2sBH+lG51A7qtFvO/pzyjtKuok406oq7DotHGt5QYX	203108953	62	control	NA	NA	NA	Control	healthy	28	NA	14.8519	3.90689	10.3287	7.07682	8.44294	5.24793	6.84549	5.52356	0	9.32643	6.12928	3.80735	3.16993	3.70044	2.80735	5.20945	5.70044	7.57743	7.62205	9.35315	13.0262	3	3.32193	11.4984	7.40088	8.67596	9.02514	8.60733	9.69697	5.12928	6.87036	6.04439	0	7.41785	0	4.32193	0	0	0
Wos9ya26lGYCdyJwNnAeZJJP3m4E0hHY4/yztrikuL7wDAmGUJweLcMJxV20RVey	210309781	79	patient	1	28.63	19	Wave 2	severe	9	11	14.6072	7.53138	9.18239	0	7.53138	6.65821	7.2854	0	0	0	0	3.16993	0	4.52356	0	4.58496	6.88264	0	7.87652	7.30378	13.1181	2.32193	3.45943	11.4574	0	4.08746	8.66178	7.27612	9.41363	0	6.32193	0	0	9.80735	5.39232	6.39232	0	0	0
Wos9ya26lGYCdyJwNnAeZJJP3m4E0hHY4/yztrikuL7wDAmGUJweLcMJxV20RVey	210400355	79	patient	1	28.63	19	Wave 2	severe	12	12	14.3206	6.35755	8.64386	0	7.3837	6.14975	7.30378	0	0	0	0	2.58496	0	7.46761	0	5.93074	6.12928	0	8.25267	7.05528	12.8138	2.80735	3.90689	11.0881	0	3.58496	8.53916	9.79279	9.61839	0	7	0	0	8.67596	4.80735	5.45943	0	0	0
Wos9ya26lGYCdyJwNnAeZJJP3m4E0hHY4/yztrikuL7wDAmGUJweLcMJxV20RVey	210404048	79	patient	1	28.63	19	Wave 2	severe	14	9	14.0085	6.79442	8.56224	0	7.10852	5.64386	7.19967	0	0	0	0	2	0	5.45943	3.80735	4.58496	4.52356	0	7.43463	6.53916	12.4181	1.58496	2.32193	10.8781	0	3	8.58496	9.04985	8.96867	0	6	0	0	12.2009	5.24793	6.02237	0	0	0
Wos9ya26lGYCdyJwNnAeZJJP3m4E0hHY4/yztrikuL7wDAmGUJweLcMJxV20RVey	210409487	79	patient	1	28.63	19	Wave 2	severe	16	2	14.3917	6.59991	8.71768	0	8.31288	5.85798	7.52356	0	0	0	0	2.32193	0	7.2854	0	4.64386	5.2854	0	8.18488	6.49185	12.5404	2.58496	3	11.2113	0	3.58496	8.92481	9.61102	9.55459	0	7.21917	0	0	12.0382	4.80735	5.70044	0	0	0
Wos9ya26lGYCdyJwNnAeZJJP3m4E0hHY4/yztrikuL7wDAmGUJweLcMJxV20RVey	210414599	79	patient	1	28.63	19	Wave 2	severe	19	5	14.6757	6.83289	8.8857	0	8.21432	6.14975	7.48382	0	0	0	0	2.58496	0	6.2854	0	4.52356	5.04439	0	8.43879	6.85798	12.3982	2	2.80735	11.2975	0	3.16993	8.83289	10.0458	9.65105	0	7.04439	0	0	8.77808	4.9542	5.39232	0	0	0
Wos9ya26lGYCdyJwNnAeZJJP3m4E0hHY4/yztrikuL7wDAmGUJweLcMJxV20RVey	210504205	79	patient	1	28.63	19	Wave 2	severe	21	4	14.6132	6.10852	9.11374	0	8.76155	6.04439	7.61471	0	0	0	0	2.58496	0	8.17991	4.08746	4.75489	5.88264	0	8.5812	6.90689	12.4666	3.32193	3.70044	11.2662	0	3.16993	8.97154	9.47573	9.79604	0	8.11374	5.08746	0	9.25739	5.04439	5.35755	0	0	0
xE5XXkFA/IwLvDll8cXclpyTWRuyurakmzCTen9zxuLgXs7WF/cTia1x6J3UHDWV	204214530	54	patient	1	35.08	NA	Wave 2	fatal	12	6	15.9794	8.34873	8.8009	10.0014	10.8074	6.16993	7.6865	7.46761	5.12928	10.3859	6.26679	5.75489	0	6.50779	3.90689	7.70736	6.76818	7.3837	6.9542	7.17991	14.5335	4.39232	5.75489	11.7686	8.3966	6.10852	9.27612	0	11.3163	7.2384	6.71425	8.7039	0	12.1743	8	6.18982	10.3576	3.16993	0
xE5XXkFA/IwLvDll8cXclpyTWRuyurakmzCTen9zxuLgXs7WF/cTia1x6J3UHDWV	204305052	54	patient	1	35.08	NA	Wave 2	fatal	14	8	16.4298	9.55842	9.61471	10.5137	10.9293	6.2854	8.64024	6	5.2854	9.69174	6.65821	6.6865	3.58496	3.58496	3.58496	7.88874	6.65821	8.33092	7.32193	8.01681	14.7695	4.64386	4.08746	11.3078	8.51964	8.11894	9.20457	0	11.5479	7.25739	5.52356	8.24317	0	9.78953	7	5.78136	0	0	0
xE5XXkFA/IwLvDll8cXclpyTWRuyurakmzCTen9zxuLgXs7WF/cTia1x6J3UHDWV	204310241	54	patient	1	35.08	NA	Wave 2	fatal	16	9	15.3876	4.58496	9.3837	9.80896	10.8742	5.90689	7.72792	6.78136	4.32193	9.97154	5.45943	5	0	0	2.58496	6.08746	5.39232	0	7.26679	7.47573	13.1556	3.58496	2	11.4429	7.62936	10.0182	9.21189	0	10.2033	6.50779	7.81378	8.13955	0	8.43463	6.53916	4.9542	0	0	0
xE5XXkFA/IwLvDll8cXclpyTWRuyurakmzCTen9zxuLgXs7WF/cTia1x6J3UHDWV	204314570	54	patient	1	35.08	NA	Wave 2	fatal	19	8	16.1344	4.52356	9.88722	8.34873	8.55459	5.80735	8.40088	6.97728	4.32193	10.1447	6.02237	5.35755	0	0	2.32193	6.50779	6.94251	0	7.67948	8.53916	13.7941	3.70044	0	11.1248	7.36632	8.33539	7.6865	7.3837	10.3231	6.61471	6.26679	7.96578	0	6.89482	5.61471	0	0	0	0
xE5XXkFA/IwLvDll8cXclpyTWRuyurakmzCTen9zxuLgXs7WF/cTia1x6J3UHDWV	204404925	54	patient	1	35.08	NA	Wave 2	fatal	21	7	14.5749	7.25739	9.21917	0	8.20457	5.93074	9.31967	5.24793	0	0	0	2.58496	0	5.35755	0	6.06609	6.9542	0	8.02237	6.42626	13.665	3.32193	3.80735	10.9794	0	7.7879	9.62571	8.74147	10.851	4.24793	6.40939	5.08746	0	11.1655	7.59246	6.33985	0	0	7.46761
Xf7P8ShuVffMus00U+aPenh5QMOave8qmdjexY/+kP8Zg7IZYH90mOCvF1nl78O/	204113778	61	patient	1	32.19	9	Wave 2	moderate	11	2	15.0329	4.70044	9.6987	10.1098	8.224	5.16993	6.76818	5.61471	4.24793	8.66888	5.97728	4.85798	2.80735	3.45943	0	6.53916	6.84549	7.16993	7.24793	6.47573	12.0468	4.16993	3.90689	11.279	7.13955	9.80413	8.70044	6.62936	9.10591	3.70044	4.45943	6.90689	9.28309	8.2384	0	6.12928	8.57365	0	5.20945
XP2Pgnl7y2Iniu6kjLFrBrBZFRAtRDMSptKxAYaipfrWbXMNoEpLrFVfD3+eI/BW	201708891	58	patient	1	23.88	28	Wave 1	severe	12	13	17.0937	7.74147	10.3848	12.2464	10.4189	6.79442	8.54303	7.55459	4.58496	10.9744	7.14975	5.55459	3.58496	5.2854	3.80735	8.03892	6.79442	9.26444	8.82018	10.9556	14.5785	4.75489	6.33985	11.8146	9.33985	10.4168	9.35755	9.62388	10.5488	5.39232	5.20945	7.47573	9.24793	13.0298	7.42626	7.07682	11.4502	3.16993	7.43463
XP2Pgnl7y2Iniu6kjLFrBrBZFRAtRDMSptKxAYaipfrWbXMNoEpLrFVfD3+eI/BW	201803928	58	patient	1	23.88	28	Wave 1	severe	17	11	17.4135	7.24793	10.2935	11.8166	10.4584	6.12928	7.82018	7.52356	4.08746	11.2814	6.90689	5.20945	3.16993	5.04439	0	7.53138	6.39232	9.12153	8.59619	10.0674	14.2758	4.32193	5.52356	11.2866	9.35975	9.55075	9.02791	7.35755	10.5488	5.12928	4.80735	6.76818	9.39017	12.9283	6.83289	6.80735	9.74147	1.58496	7.53138
XP2Pgnl7y2Iniu6kjLFrBrBZFRAtRDMSptKxAYaipfrWbXMNoEpLrFVfD3+eI/BW	201807569	58	patient	1	23.88	28	Wave 1	severe	19	12	17.6096	7.36632	10.0835	12.5001	10.2842	6.24793	7.85175	7.67243	4.24793	11.4548	7.09803	5.2854	4	5.75489	3.16993	7.49185	6.12928	9.21917	8.74147	10.0307	13.0121	3.80735	6.49185	11.2027	9.52356	9.77643	8.96867	7.65105	10.2046	4.90689	4.16993	6.12928	8.67948	9.50383	0	5.55459	0	0	6.45943
XP2Pgnl7y2Iniu6kjLFrBrBZFRAtRDMSptKxAYaipfrWbXMNoEpLrFVfD3+eI/BW	201900127	58	patient	1	23.88	28	Wave 1	severe	22	11	17.6096	6.75489	9.72281	11.8677	10.0375	5.39232	7.42626	7.35755	4.16993	10.809	6.87036	5.24793	2.80735	4.32193	0	7.17991	6.02237	9.01123	8.09803	9.26913	14.2984	4.32193	5.64386	11.4257	9.39446	9.86264	8.80735	6.71425	9.63481	4.85798	2	0	6.97728	6.22882	0	3	6	0	3.32193
XP2Pgnl7y2Iniu6kjLFrBrBZFRAtRDMSptKxAYaipfrWbXMNoEpLrFVfD3+eI/BW	201903610	58	patient	1	23.88	28	Wave 1	severe	24	11	16.9728	6.70044	9.82972	12.818	10.0607	6.30378	7.3837	7.84549	4.64386	10.5147	7.14975	4.70044	4	4.75489	3.32193	6.90689	6.33985	9.34873	7.88874	9.29692	15.3654	3.90689	5.16993	11.9733	8.82337	9.73978	8.29002	7.09803	10.4594	5.2854	2.58496	0	7.21917	7.06609	4.08746	3.80735	7.19967	0	4.16993
XP2Pgnl7y2Iniu6kjLFrBrBZFRAtRDMSptKxAYaipfrWbXMNoEpLrFVfD3+eI/BW	201907697	58	patient	1	23.88	28	Wave 1	severe	26	12	15.5532	6.40939	9.56796	11.7624	10.1319	5.85798	7.24793	7.53916	4	10.4584	6.82018	4.58496	2.80735	3.45943	0	6.52356	5.85798	8.57365	7.75489	8.9571	13.8813	5.08746	4.70044	11.3509	0	9.67243	7.79442	6.65821	9.20212	4.90689	2.32193	0	6.88264	5.97728	0	2.58496	0	0	0
XP2Pgnl7y2Iniu6kjLFrBrBZFRAtRDMSptKxAYaipfrWbXMNoEpLrFVfD3+eI/BW	202000614	58	patient	1	23.88	28	Wave 1	severe	29	5	16.4152	7.57743	10.2784	12.1793	10.1774	7.79442	7.67243	7.53138	2.80735	10.0553	7.27612	4.90689	2.80735	3.45943	0	7.66534	6.40939	9.0634	7.94251	8.9571	15.1501	3	4.64386	10.6874	0	9.41574	8.32193	7.32193	10.2131	5.32193	5.90689	6.58496	9.47573	9.30834	5.83289	5.45943	8.78136	2	5.80735
XP2Pgnl7y2Iniu6kjLFrBrBZFRAtRDMSptKxAYaipfrWbXMNoEpLrFVfD3+eI/BW	202007833	58	patient	1	23.88	28	Wave 1	severe	33	3	16.4555	6.97728	10.8471	11.5469	9.76321	7.36632	7.67243	7.08746	2	9.56986	7.10852	4.85798	2.80735	2.58496	0	7.66534	6.45943	8.86728	7.98868	8.90087	14.1477	2.58496	4.08746	10.6662	0	9.59059	8.31288	7.01123	9.7364	5.35755	5.58496	6.16993	9.06609	8.49586	4.75489	5.32193	0	2	5.20945
XP2Pgnl7y2Iniu6kjLFrBrBZFRAtRDMSptKxAYaipfrWbXMNoEpLrFVfD3+eI/BW	202011756	58	patient	1	23.88	28	Wave 1	severe	36	1	16.1022	7.04439	10.1687	11.2697	9.59432	0	7.96578	6.62936	2.32193	9.47371	6.90689	4.45943	0	2.80735	0	7.62205	6.30378	8.70736	7.49185	8.89482	13.5265	3	3.90689	10.7423	0	9.56986	8.32193	6.79442	9.32418	5.61471	4.90689	6.47573	9.30378	8.224	4.75489	5.24793	7.97728	0	5.45943
XP2Pgnl7y2Iniu6kjLFrBrBZFRAtRDMSptKxAYaipfrWbXMNoEpLrFVfD3+eI/BW	202104558	58	patient	1	23.88	28	Wave 1	severe	38	1	15.9356	6.89482	10.3509	10.3309	9.28771	0	7.85798	6.2854	2	8.96867	6.74147	4.85798	0	2	0	7.78136	6.22882	8.26679	7.20945	8.90087	13.2435	2.80735	3.45943	10.5897	0	9.48985	8.29921	6.52356	8.94251	5.35755	4.85798	6.2854	9.06609	8.14466	5.39232	5.80735	8.52748	2	6.10852
XP2Pgnl7y2Iniu6kjLFrBrBZFRAtRDMSptKxAYaipfrWbXMNoEpLrFVfD3+eI/BW	202107424	58	patient	1	23.88	28	Wave 1	severe	40	5	15.7373	5.2854	8.28077	0	8.52356	4.90689	7.30378	6.18982	0	8.81378	6.14975	3.58496	0	2	0	4.64386	5.78136	8.15482	7.26679	8.59991	13.3351	3.45943	2	11.1111	0	8.38802	7.29462	0	8.48784	5.58496	4.80735	5.90689	0	9.40939	4.52356	0	0	0	5.80735
XP2Pgnl7y2Iniu6kjLFrBrBZFRAtRDMSptKxAYaipfrWbXMNoEpLrFVfD3+eI/BW	202110883	58	patient	1	23.88	28	Wave 1	severe	43	1	15.6571	5.39232	8.04985	0	8.41785	5.20945	7.41785	6.08746	0	9.18735	6.40939	3.45943	0	2.80735	0	4.08746	5.70044	8.37938	7.01123	8.61839	13.4134	3.32193	2.58496	11.4236	0	8.53916	7.16993	0	8.73809	5.39232	4.90689	5.90689	0	9.29002	4.39232	0	0	0	5.72792
XP2Pgnl7y2Iniu6kjLFrBrBZFRAtRDMSptKxAYaipfrWbXMNoEpLrFVfD3+eI/BW	202203874	58	patient	1	23.88	28	Wave 1	severe	45	1	15.7763	5.58496	8.3443	0	8.71425	5.52356	7.56224	6.08746	0	9.09276	6.40939	3.45943	0	3.32193	0	3.90689	5.75489	8.49985	7.49985	8.66178	14.0657	3.32193	2.80735	11.6275	0	8.58871	7.52356	0	9.39446	5.67243	4.75489	5.90689	0	9.43254	4.75489	0	0	0	5.45943
XP2Pgnl7y2Iniu6kjLFrBrBZFRAtRDMSptKxAYaipfrWbXMNoEpLrFVfD3+eI/BW	202208431	58	patient	1	23.88	28	Wave 1	severe	47	1	15.4688	5	7.39232	0	8.27146	0	7.03342	5.32193	0	8.3443	4.9542	2.58496	0	2.80735	0	2.80735	5.16993	0	6.75489	8.28077	13.1357	2.58496	0	10.9701	0	8.33985	7.14975	0	0	4.64386	4.45943	5.24793	0	9.0954	4.16993	0	0	0	4.58496
y8Dd6j7ZhNRl9IBeLuDjEuWrgszxvThMpsgshAfkfkDt5hJyjqbgVg57rMvBngl0	204905434	71	patient	1	36.2	NA	Wave 2	fatal	13	17	16.0027	8.34873	10.6519	11.7061	9.10591	6.79442	8.9571	7	5.55459	10.2621	7.14975	6.76818	4.9542	5.20945	3.90689	8.62571	8.14466	8.87344	8.08746	8.95128	14.9578	4.90689	7.29462	10.1421	8.54303	10.5831	10.3848	7.65105	11.1092	8.30834	7.13955	9.14211	9.59059	14.6287	8.90388	7.74819	17.6096	3.70044	7.82018
y8Dd6j7ZhNRl9IBeLuDjEuWrgszxvThMpsgshAfkfkDt5hJyjqbgVg57rMvBngl0	204909147	71	patient	1	36.2	NA	Wave 2	fatal	15	13	15.9294	6.64386	9.61287	11.2426	9.56986	6.53916	9.43879	6.59991	5.24793	10.4263	6.90689	5.42626	4	5.08746	4.16993	8.59619	6.76818	8.8009	7.25739	7.69349	13.7912	4.70044	5.2854	11.275	8.02237	9.7879	10.4615	7.11894	11.2342	8.12412	6.62936	8.73809	0	14.5256	8.87344	7.71425	17.1628	3	7.19967
y8Dd6j7ZhNRl9IBeLuDjEuWrgszxvThMpsgshAfkfkDt5hJyjqbgVg57rMvBngl0	204914431	71	patient	1	36.2	NA	Wave 2	fatal	18	13	16.0684	6.12928	9.36413	10.9723	8.44708	6.56986	9.15228	6.24793	5.32193	8.96867	7.05528	8.60363	4.08746	5	6.98868	7.36632	6.55459	9.27845	7.36632	7.65821	13.4143	4.58496	5.45943	12.1472	8.10329	9.79279	10.4727	7	11.5708	8.12412	6.16993	8.46761	0	13.0358	8.13443	7.97154	16.8511	2.58496	7.11894
yjZ59DkN4TAHu85teAPQUdfKC9EI0ov2tzi5iq+SQ33qb+xgSBRshDNqU2GTeW3B	201700002	61	patient	1	19.52	24	Wave 1	severe	22	7	15.4599	5.52356	9.80735	11.0593	8.64024	5.20945	8.17991	6.64386	4.64386	9.8009	6.90689	5.12928	3.16993	4.80735	0	7.36632	6.79442	8.70044	8.31741	9.43254	14.749	3.32193	5.55459	11.3393	0	8.74483	7.76818	7.74147	9.61655	5	4.32193	5.80735	0	12.8021	4.75489	3.80735	8.74483	1.58496	6.40939
yjZ59DkN4TAHu85teAPQUdfKC9EI0ov2tzi5iq+SQ33qb+xgSBRshDNqU2GTeW3B	201807190	61	patient	1	19.52	24	Wave 1	severe	33	0	15.6523	5.32193	11.1364	11.5831	9.3443	5.70044	8.12928	6.50779	4.08746	9.0954	7.14975	4.75489	3	3.58496	0	6.88264	6.75489	8.47573	8.52356	10.2155	13.1749	3.45943	4.45943	11.4873	8.26209	9.26444	8.49586	9.02791	9.32643	4.08746	4.70044	4.70044	7.44294	7.3837	0	3.16993	0	0	5.04439
yjZ59DkN4TAHu85teAPQUdfKC9EI0ov2tzi5iq+SQ33qb+xgSBRshDNqU2GTeW3B	201807515	61	patient	1	19.52	24	Wave 1	severe	33	0	15.6063	5.24793	11.0203	10.8811	9.14211	5.64386	7.85175	6.40939	3.70044	9.2384	6.97728	4.75489	3	3.80735	0	6.78136	6.72792	8.47573	8.45121	10.128	12.3202	4.16993	4.39232	11.3718	8.11894	9.22159	8.44708	8.87652	9.20212	4.45943	4.70044	6.44294	7.56224	7.91886	0	4.08746	0	0	4.16993
yjZ59DkN4TAHu85teAPQUdfKC9EI0ov2tzi5iq+SQ33qb+xgSBRshDNqU2GTeW3B	201900214	61	patient	1	19.52	24	Wave 1	severe	36	0	14.9216	4.70044	10.4919	10.4336	8.50779	4.70044	7.54689	5.72792	3.45943	8.74483	6.82018	4.52356	0	3	0	6.33985	6.06609	8.2384	7.46761	9.66534	12.7748	3	3.45943	10.9374	0	8.75489	7.98299	8.07146	8.2384	3.80735	2	0	5.70044	0	0	0	0	0	0
yKn85SFQZPkl0p44Ec+KWevuJjpcy/DRAJxXyg+4Zu2e7NN7hLq2gSr6zeFHU7Hs	203104052	36	patient	2	25.06	8	Wave 2	moderate	9	4	15.6015	6.16993	8.71768	10.062	5.52356	4.85798	7.44294	5.85798	3.90689	10.2082	6	5.88264	3.16993	5.42626	3.70044	8.224	8.12412	7.65821	6.16993	8.48784	12.633	4.39232	3.90689	11.716	8.03892	8.60733	8.55459	5.12928	9.20701	5.64386	5.12928	7.65105	0	8.51175	0	6.04439	9.64205	0	0
yKn85SFQZPkl0p44Ec+KWevuJjpcy/DRAJxXyg+4Zu2e7NN7hLq2gSr6zeFHU7Hs	203108726	36	patient	2	25.06	8	Wave 2	moderate	11	5	15.8073	6.20945	9.00562	10.062	5.72792	4.64386	7.27612	5.72792	3.90689	9.64205	6.14975	5.16993	3.45943	5.52356	3.16993	7.57743	7.5157	7.49985	5.90689	8.31741	13.2858	4.24793	4.08746	11.6524	7.86419	9.21917	8.60363	5.32193	9.33092	5.70044	5.08746	7.91289	0	8.65464	5.72792	6.6865	8.98868	0	0
yKn85SFQZPkl0p44Ec+KWevuJjpcy/DRAJxXyg+4Zu2e7NN7hLq2gSr6zeFHU7Hs	203111518	36	patient	2	25.06	8	Wave 2	moderate	14	4	15.1709	6.58496	8.35755	9.33316	7.8009	5.04439	7.18982	6.02237	0	8.63662	6	3.90689	2.80735	3.45943	3	5.35755	6.49185	7.20945	6.08746	7.84549	13.8626	4.32193	3.90689	11.8925	7.14975	9.38586	8.74819	5.9542	9.33092	5.55459	5.32193	7.83289	8.75822	8.81057	5.35755	6.16993	0	0	0
yKn85SFQZPkl0p44Ec+KWevuJjpcy/DRAJxXyg+4Zu2e7NN7hLq2gSr6zeFHU7Hs	203204211	36	patient	2	25.06	8	Wave 2	moderate	16	2	15.809	6.56986	9.02514	10.062	7.88264	5.16993	7.49985	6.33985	0	10.007	6.10852	4.70044	3.16993	4.52356	4.24793	6.39232	6.37504	7.72792	6.52356	8.31288	12.6878	4.24793	4.52356	12.1526	7.78136	8.82972	9.34207	6.39232	9.69697	5.70044	6.10852	7.39232	9.08746	9.28309	5.83289	6.20945	0	0	5.24793
yKn85SFQZPkl0p44Ec+KWevuJjpcy/DRAJxXyg+4Zu2e7NN7hLq2gSr6zeFHU7Hs	203207945	36	patient	2	25.06	8	Wave 2	moderate	18	1	15.6238	6.98868	8.94251	10.8734	8.15482	5.24793	7.5157	6.90689	4.32193	9.59991	6.26679	4.70044	3.70044	4.24793	3.80735	6.18982	6.10852	7.91289	6.6865	8.04439	12.7993	3.70044	4.32193	12.2261	7.6865	8.90989	8.97728	6.64386	9.87036	5.9542	5.83289	6.98868	9.36413	9.70908	6.10852	5.72792	0	0	5
z/1X7dnIptXD3SzIjwzhydVMKry1nAGJGJevwojLpL0JNLe/76njzpYDrwN9ogtQ	201708869	60	patient	1	29.39	35	Wave 1	severe	19	12	17.6096	6.49185	10.3891	12.3485	10.5689	6.87036	8.47573	8.23362	5.08746	10.9432	7.33985	6.70044	3.16993	5.58496	4.08746	7.8392	6.62936	10.268	8.22882	10.021	14.3525	5.52356	7.33092	12.8319	11.0126	8.93369	9.72792	7.35755	10.8353	4.90689	5.85798	8.44708	9.44087	12.463	6.20945	6.56986	9.20945	2.32193	7.37504
z/1X7dnIptXD3SzIjwzhydVMKry1nAGJGJevwojLpL0JNLe/76njzpYDrwN9ogtQ	201803808	60	patient	1	29.39	35	Wave 1	severe	24	14	17.6096	6.35755	10.2656	12.5553	10.7591	7.2854	8.74147	8.42626	5.08746	11.0327	7.58496	5.90689	3.80735	4.9542	4.32193	7.94251	7.24793	10.4788	9.13955	10.5878	13.4939	6.49185	7.34873	12.5658	11.1867	8.43045	9.49586	9.01123	10.9181	4.90689	6.72792	9.02514	9.42836	12.5294	5.97728	5.72792	7.41785	2	6.91886
z/1X7dnIptXD3SzIjwzhydVMKry1nAGJGJevwojLpL0JNLe/76njzpYDrwN9ogtQ	201807526	60	patient	1	29.39	35	Wave 1	severe	26	15	17.6096	5.75489	10.1124	12.7063	10.5479	6.91886	8.61471	8.41363	5.12928	10.988	7.52356	5.80735	4.24793	5.80735	3.90689	7.72792	7.29462	10.2276	9.11374	10.4263	12.7089	6.04439	8.33985	12.4878	10.851	8.38802	9.49185	8.82018	10.7099	4.85798	6.08746	9.14975	8.91289	11.7871	4.9542	4.70044	0	0	6.33985
z/1X7dnIptXD3SzIjwzhydVMKry1nAGJGJevwojLpL0JNLe/76njzpYDrwN9ogtQ	201900084	60	patient	1	29.39	35	Wave 1	severe	29	13	17.6096	5.72792	10.0014	12.4118	10.3174	6.40939	8.30378	8.26209	4.64386	10.7707	7.24793	5.16993	3.45943	4.64386	3.45943	6.65821	6.42626	9.74147	8.48784	10.2021	13.616	5.64386	6.76818	12.4448	10.2432	8.53528	9.28771	8.17493	10.4126	4.32193	3.70044	0	7.25739	7.43463	3	3	0	0	4
z/1X7dnIptXD3SzIjwzhydVMKry1nAGJGJevwojLpL0JNLe/76njzpYDrwN9ogtQ	201903375	60	patient	1	29.39	35	Wave 1	severe	31	12	17.6096	5.97728	10.218	11.7624	10.6055	6.64386	8.47168	7.87652	4.32193	9.9571	7.14975	4.58496	3	5.24793	0	6.22882	6.59991	9.79442	8.03342	10.0293	14.2527	4.58496	6.82018	13.0215	10.2946	9.01402	9.94251	7.74147	10.4594	4.45943	4.70044	0	7.03342	9.13699	4.32193	3.32193	7.24793	0	4.52356
z/1X7dnIptXD3SzIjwzhydVMKry1nAGJGJevwojLpL0JNLe/76njzpYDrwN9ogtQ	201907599	60	patient	1	29.39	35	Wave 1	severe	33	10	17.6096	6.06609	10.6821	12.1341	10.9226	6.76818	8.30378	7.90689	4.9542	10.0485	7.33985	4.9542	3.90689	4.70044	3.32193	6.39232	6.18982	9.56605	8.17991	9.94691	13.4977	4.9542	5.67243	12.6029	9.82496	9	9.45533	8.17493	10.3129	4.64386	5	0	7.07682	7.82655	0	3.16993	6.65821	0	4.32193
z/1X7dnIptXD3SzIjwzhydVMKry1nAGJGJevwojLpL0JNLe/76njzpYDrwN9ogtQ	202007843	60	patient	1	29.39	35	Wave 1	severe	40	0	17.6096	6.26679	10.2131	11.4173	10.0014	7.62936	8.43045	7.18982	2.32193	9.83131	7.10852	4.32193	0	3.32193	0	6.93074	6.14975	9.40088	7.83289	9.44501	13.7396	3.80735	4.24793	11.4491	9.60548	8.224	9.29921	7.99435	10.1319	4.70044	5.58496	7.12928	8.82655	8.61102	5	5.08746	0	1.58496	5.80735
z/1X7dnIptXD3SzIjwzhydVMKry1nAGJGJevwojLpL0JNLe/76njzpYDrwN9ogtQ	202011762	60	patient	1	29.39	35	Wave 1	severe	43	0	17.6096	6.22882	10.3197	11.1	9.98584	7.62936	8.3443	6.71425	2.32193	9.36194	6.98868	4	0	2.80735	0	6.65821	6.04439	9.224	7.70044	9.48382	12.9721	3.45943	3.70044	11.3287	9.38586	7.91886	8.98868	8.17991	9.54689	4.70044	4.85798	6.64386	8.31741	7.76818	4.08746	4.39232	7.41785	1.58496	5.20945
z/1X7dnIptXD3SzIjwzhydVMKry1nAGJGJevwojLpL0JNLe/76njzpYDrwN9ogtQ	202104046	60	patient	1	29.39	35	Wave 1	severe	45	0	17.6096	6.10852	10.3061	9.87652	9.9263	7.6865	8.17991	6.6865	2.58496	9.61102	6.90689	3.80735	0	2.80735	0	6.58496	5.9542	9.17243	7.70044	9.53333	12.3473	3.16993	3.70044	11.245	9.36851	7.98299	9.02514	8.49185	9.32418	4.52356	5.12928	6.64386	8.72792	8.66888	4.75489	4.85798	0	1.58496	5.64386
z/1X7dnIptXD3SzIjwzhydVMKry1nAGJGJevwojLpL0JNLe/76njzpYDrwN9ogtQ	202107425	60	patient	1	29.39	35	Wave 1	severe	47	0	17.6096	6.08746	10.2384	10.6511	9.56796	7.36632	8.20457	6.80735	2	9.3837	7.05528	3.70044	0	2.58496	0	6.40939	6.22882	9.29462	7.7879	9.57175	11.2414	3.16993	3.58496	11.2432	9.43254	7.93664	9.01402	8.85487	9.32418	4.52356	5.08746	6.53916	8.9571	7.87652	4.08746	4.64386	0	2	5.45943
zaVK43+HddPGglG3hXvcfYOSkL5E8+EdJZhf/X/lMkimGyPwzFkzAumfEoTcktCO	201708863	60	patient	1	29.63	NA	Wave 1	severe	22	17	17.6096	8.49985	10.8857	12.4419	9.01123	6.35755	9.07146	8.87036	5.67243	11.7899	7.79442	5.55459	3.80735	9.72792	4.52356	7.43463	7.50779	10.0196	8.77479	10.2491	13.2342	5.55459	8.02791	11.741	10.6662	12.4648	10.5774	9.16742	10.8178	5.24793	5.80735	8.31288	9.55651	11.6702	7.81378	7.08746	13.5183	1.58496	7.32193
zaVK43+HddPGglG3hXvcfYOSkL5E8+EdJZhf/X/lMkimGyPwzFkzAumfEoTcktCO	201803814	60	patient	1	29.63	NA	Wave 1	severe	27	13	15.3224	5.83289	10.3365	10.8811	9.18982	5.49185	9.5157	7.13955	4.24793	9.45533	6.64386	3.45943	0	5.45943	4.39232	6.35755	6.20945	8.66178	7.48382	8.43463	14.3949	4.70044	5.70044	11.4762	9.10852	10.5859	10.5661	6.62936	11.0403	5	5.39232	7.13955	8.51964	14.6621	8.76818	7.2384	11.1183	1.58496	7.25739
zaVK43+HddPGglG3hXvcfYOSkL5E8+EdJZhf/X/lMkimGyPwzFkzAumfEoTcktCO	201807530	60	patient	1	29.63	NA	Wave 1	severe	29	13	15.859	6.44294	9.90238	10.2324	8.50383	5.39232	9.29921	7.22882	3.70044	10.1007	6.82018	11.0471	0	6.47573	4.52356	6.62936	5.9542	8.95128	7.71425	8.43463	13.4462	4.58496	5.39232	12.236	9.72451	10.5362	10.4179	6.30378	11.0967	4.75489	4.64386	6.83289	8.65105	14.0551	8.63662	6.90689	11.4299	1.58496	6.50779
zaVK43+HddPGglG3hXvcfYOSkL5E8+EdJZhf/X/lMkimGyPwzFkzAumfEoTcktCO	201900068	60	patient	1	29.63	NA	Wave 1	severe	32	13	16.4398	5.78136	9.78953	10.4336	8.31288	5.04439	8.87652	7.60733	2.80735	10.0607	6.90689	4.24793	0	6.64386	3.16993	5.52356	6.08746	8.95128	7.43463	8.18488	13.9691	5.16993	5.08746	11.8478	9.28309	10.6917	9.82814	6.52356	9.72281	4.52356	2	0	6.26679	11.2131	5.04439	3.70044	8.7211	0	3.16993
zaVK43+HddPGglG3hXvcfYOSkL5E8+EdJZhf/X/lMkimGyPwzFkzAumfEoTcktCO	201907612	60	patient	1	29.63	NA	Wave 1	severe	36	14	16.174	5.72792	9.43463	11.3691	8.45943	5.16993	8.40939	7.35755	4.32193	10.0238	6.90689	4.52356	3.58496	6.14975	3.16993	6.42626	5.49185	8.95128	7.18982	7.79442	12.151	4.16993	5.24793	11.7756	8.94837	8.84235	9.75822	6.65821	10.1459	4.16993	1	0	6.82018	10.3674	3.58496	3.32193	5.35755	0	3.90689
zaVK43+HddPGglG3hXvcfYOSkL5E8+EdJZhf/X/lMkimGyPwzFkzAumfEoTcktCO	202000134	60	patient	1	29.63	NA	Wave 1	severe	39	13	16.6228	7.81378	9.84549	10.6511	8.97441	7.62936	9.08215	7.53916	2.32193	9.90539	7.27612	4.32193	3	4.70044	0	7.2854	6.08746	9.17243	7.33092	8.12412	12.9048	4.45943	5.08746	11.1536	8.88874	9.16993	9.74819	7.36632	10.9381	5.12928	4.70044	8.10852	9.224	12.0283	6.65821	6.50779	8.91289	2	6.94251
zaVK43+HddPGglG3hXvcfYOSkL5E8+EdJZhf/X/lMkimGyPwzFkzAumfEoTcktCO	202008475	60	patient	1	29.63	NA	Wave 1	severe	43	14	17.0054	7.50779	10.568	9.08481	7.29462	0	9.33092	6.65821	2.32193	9.02514	7.27612	4.24793	0	5.16993	0	7.14975	6.16993	9.224	6.59991	8.73132	13.7269	4.39232	4.9542	11.4404	9.33316	10.3641	9.94983	6.14975	10.6698	5.67243	4.16993	7.72792	8.72792	11.9944	7.15987	7.11894	9.81538	1.58496	6.53916
zaVK43+HddPGglG3hXvcfYOSkL5E8+EdJZhf/X/lMkimGyPwzFkzAumfEoTcktCO	202100194	60	patient	1	29.63	NA	Wave 1	severe	46	14	17.6096	7.96	10.5469	9.55075	8.01681	0	8.93664	6.59991	2	10.0861	7.05528	4.45943	0	4.39232	0	7.40088	5.88264	8.79116	6.58496	8.90087	11.4315	3.80735	4.9542	11.2312	8.82972	10.9758	9.38586	6.88264	9.61471	5.24793	3.58496	7.12928	7.06609	8.29462	5.20945	6.30378	7.97728	0	5.97728
zaVK43+HddPGglG3hXvcfYOSkL5E8+EdJZhf/X/lMkimGyPwzFkzAumfEoTcktCO	202104748	60	patient	1	29.63	NA	Wave 1	severe	48	13	17.6096	8.17991	10.7065	9.08481	8.50383	7.44294	9.06878	7.43463	2	10.1799	7.27612	5.49185	3	2.80735	0	8.44708	6.16993	8.86728	6.85798	9.30378	11.9106	3.80735	4.85798	10.8803	8.54689	9.98584	9.5216	7.82018	10.0444	5.04439	4.9542	7.08746	8.82655	8.9542	5.70044	6.88264	0	1.58496	6.71425
zaVK43+HddPGglG3hXvcfYOSkL5E8+EdJZhf/X/lMkimGyPwzFkzAumfEoTcktCO	202107834	60	patient	1	29.63	NA	Wave 1	severe	50	11	15.8796	5.97728	7.67948	0	8.76155	5.58496	8.87344	7.45121	4.24793	9.82972	6.78136	3.90689	3.16993	4.45943	0	4.75489	6.20945	8.37938	6.79442	8.88264	14.8887	4.85798	4	11.7406	0	9.32418	9.21675	6.55459	9.8857	4.75489	5.20945	7.49985	0	10.9944	5.83289	6.56986	9.37721	1.58496	6.14975
zaVK43+HddPGglG3hXvcfYOSkL5E8+EdJZhf/X/lMkimGyPwzFkzAumfEoTcktCO	202200151	60	patient	1	29.63	NA	Wave 1	severe	53	12	15.5924	5.97728	8.61839	0	7.76818	4.70044	8.3837	7.04439	0	9.02237	6.40939	3	0	5.2854	0	3.90689	5.80735	7.85175	6.04439	8.46352	15.1537	4.75489	3.80735	11.4173	0	10.2312	9.07948	5.32193	9.26209	4.32193	5.08746	7.47573	0	12.5805	6.12928	5.72792	9.97298	1.58496	5.45943
zaVK43+HddPGglG3hXvcfYOSkL5E8+EdJZhf/X/lMkimGyPwzFkzAumfEoTcktCO	202204824	60	patient	1	29.63	NA	Wave 1	severe	55	11	16.0282	6.04439	8.66534	0	7.92481	5.58496	8.5157	7.08746	0	9.05799	6.61471	3	3.16993	4.45943	0	3.58496	5.93074	8.37938	6.37504	8.74147	15.0222	5	3.58496	11.5113	8.18982	10.0334	9.28771	5.08746	9.61655	5	5.45943	7.57743	0	12.8392	6.04439	5.64386	10.3095	1.58496	5.64386
zaVK43+HddPGglG3hXvcfYOSkL5E8+EdJZhf/X/lMkimGyPwzFkzAumfEoTcktCO	202209174	60	patient	1	29.63	NA	Wave 1	severe	57	13	16.5325	5.9542	7.74819	0	7.88874	5.45943	8.85175	6.94251	0	9.1267	6.70044	3.45943	2.80735	5.08746	0	3.90689	6.08746	8.23362	6.64386	8.96867	14.6715	5.2854	3.16993	11.4924	8.18982	9.67948	9.46557	0	9.8857	5	5.04439	7.86419	0	13.3986	6.2854	5.78136	9.90388	2.32193	6.26679
zaVK43+HddPGglG3hXvcfYOSkL5E8+EdJZhf/X/lMkimGyPwzFkzAumfEoTcktCO	202213049	60	patient	1	29.63	NA	Wave 1	severe	60	7	16.0894	5.12928	8.3837	0	8.16491	5.45943	8.33092	7.35755	3.70044	9.07682	6.61471	3.58496	0	3.58496	0	4.90689	6.08746	8.37938	7.30378	8.89785	14.0797	5.12928	3.70044	11.3537	0	8.90087	9.05257	5.93074	9.61655	4.80735	4.85798	7.52356	0	12.3194	5.61471	5.24793	9.40727	0	5.24793
zoXi+ZQF6ZI3jBemfCa3leq0wwL+yFOjNtsHluHLF/j6TDGnGmXPhzOaeTAykdku	204704974	91	patient	1	23.05	8	Wave 2	moderate	2	5	14.9977	5.67243	9.10329	0	6.47573	5.75489	7.66534	5.2854	4.08746	0	5.58496	6.16993	0	5.49185	2.80735	8.10852	7.62936	0	7.08746	8.13443	14.9427	3	0	10.9278	7.25739	9.44087	7.14975	0	9.80896	6.06609	6.80735	7.16993	0	7.79442	5.75489	4.24793	0	0	0
zoXi+ZQF6ZI3jBemfCa3leq0wwL+yFOjNtsHluHLF/j6TDGnGmXPhzOaeTAykdku	204709921	91	patient	1	23.05	8	Wave 2	moderate	4	6	16.5285	6.96578	9.74987	11.4661	9.10066	7.31288	9.06878	6.76818	5.72792	10.9564	7.06609	6.61471	3.90689	6.24793	4.64386	8.03892	8.10329	7.9542	9.29002	8.73471	15.463	4.58496	6.20945	12.0681	9.81858	10.3674	9.81698	8.93958	11.3961	7.63662	8.16491	8.633	0	10.0715	7.11894	6.50779	10.8595	0	0
zoXi+ZQF6ZI3jBemfCa3leq0wwL+yFOjNtsHluHLF/j6TDGnGmXPhzOaeTAykdku	204714014	91	patient	1	23.05	8	Wave 2	moderate	7	7	16.4741	6.55459	9.67243	11.3089	8.69697	7.31288	9.04166	6.71425	5.55459	11.0231	6.82018	6.35755	3.16993	5.24793	4	8.22882	7.99435	7.3837	9.50184	8.66178	15.4848	4.52356	5.12928	11.9611	9.51767	9.95855	9.40514	9.75656	11.158	7.40939	8.224	8.6865	0	9.46148	6.74147	5.97728	9.33316	0	0
zoXi+ZQF6ZI3jBemfCa3leq0wwL+yFOjNtsHluHLF/j6TDGnGmXPhzOaeTAykdku	204804922	91	patient	1	23.05	8	Wave 2	moderate	9	2	15.1351	5.08746	9.3966	8.99718	8.33985	6.22882	8.08215	6.40939	3.70044	6.18982	6.53916	4.70044	0	4.58496	2	6.61471	7.10852	0	7.34873	7.64386	15.5642	4.08746	3.70044	11.4289	7.25739	9.51373	7	6.58496	10.0458	7.07682	7.14975	7.54689	0	9.41151	7.46761	4.45943	0	1	0
zoXi+ZQF6ZI3jBemfCa3leq0wwL+yFOjNtsHluHLF/j6TDGnGmXPhzOaeTAykdku	204809930	91	patient	1	23.05	8	Wave 2	moderate	11	5	15.6402	5.16993	9.11634	0	8.59619	6.02237	7.58496	6.14975	3.80735	0	5.85798	5.35755	0	2.58496	1.58496	6.47573	6.56986	0	7.65105	7.55459	13.9537	4.16993	0	11.3982	7.13955	9.45533	6.93074	0	10.1824	6.35755	7.40939	8.34873	0	8.224	6.80735	3.90689	0	0	0
zoXi+ZQF6ZI3jBemfCa3leq0wwL+yFOjNtsHluHLF/j6TDGnGmXPhzOaeTAykdku	204814489	91	patient	1	23.05	8	Wave 2	moderate	14	4	15.5791	5.80735	9.47573	0	9.04985	5.97728	7.59246	5.93074	3.58496	0	6.02237	5	0	0	2	5.93074	6.35755	0	7.60733	7.67948	14.6548	3.80735	0	11.2064	6.61471	9.33092	7.03342	0	10.3231	6.44294	7.66534	7.85798	0	7.65821	6.10852	4	0	0	0
zoXi+ZQF6ZI3jBemfCa3leq0wwL+yFOjNtsHluHLF/j6TDGnGmXPhzOaeTAykdku	204904744	91	patient	1	23.05	8	Wave 2	moderate	16	1	15.7652	5.55459	9.85798	10.5421	9.12153	6.59991	8.50779	6.96578	4.64386	7.02237	6.97728	4.9542	3.58496	5.24793	2.80735	6.72792	7.09803	8.19967	7.85175	8.57743	14.7089	4.08746	3.80735	11.668	8.59246	9.91439	8.00562	8.33539	10.3219	7.64386	7.70736	7.91886	0	9.52356	7.84549	5.39232	0	2.32193	0
zoXi+ZQF6ZI3jBemfCa3leq0wwL+yFOjNtsHluHLF/j6TDGnGmXPhzOaeTAykdku	204909087	91	patient	1	23.05	8	Wave 2	moderate	18	0	15.7583	5.35755	9.7879	9.46964	9.13186	6.18982	8.24317	6.40939	4.08746	7.33092	6.62936	4.70044	3.16993	4	2.32193	6.24793	6.70044	7.41785	7.54689	8.54689	13.8973	3.58496	3	11.4538	8.24793	9.63844	7.96	7.85798	9.71425	7.19967	7.02237	7.59246	0	8.71425	5.55459	4.52356	0	0	0
zUzg30ZopzoAIH+0xdckiN8SRoiEWtIVMhMjVil5eUWxTsb5VztRQK83n+rqNOBz	204614612	79	patient	1	29.64	NA	Wave 2	fatal	16	17	17.2897	8.79766	10.115	10.6064	NA	6.50779	8.20457	6.78136	5.35755	9.40514	8.56224	3.70044	3.70044	7.53916	4.32193	8.43463	8.01681	7.88264	7.91886	8.45121	14.5053	5.12928	6.94251	12.128	11.388	10.7022	10.1059	6.9542	11.0286	8.03892	6.24793	9.11114	0	14.3596	7.36632	6.82018	12.6182	3	0
[truncated: 35 more columns]
